# Supplementary material for: An Overview of 24 Years of Molecular Phylogenetic Studies in Phallales (Basidiomycota) With Notes on Systematics, Geographic Distribution, Lifestyle, and Edibility
Source: Front Microbiol. 2021 Jul 9;12:689374. doi: 10.3389/fmicb.2021.689374 (PMC8299787; doi:10.3389/fmicb.2021.689374)
Supplement: Supplementary Table 1 — General data compilation of all Phallales sequences recovered. [file Table_1.xlsx]

## Sheet: SuplTable01
Genus (NO= without classification)	Scientific name	Order in Genbank (NOG=sequence no deposited in Genbank; NO= without classification))	Family in Genbank (NOG=sequence no deposited in Genbank; NO= without classification)	Order in UNITE according SH (NOU= no data in UNITE of this voucher)	Family in UNITE according SH (NOU= no data in UNITE of this voucher)	Status	Herbarium (NO=without information)	Voucher: herbario code followed by voucher code or number (NO=without information)	Qualifier of herbarium voucher (NO=without information)	Others numbers and/or codes unless herbarium voucher (NO=without information)	Qualifier of others numbers and/or codes unless herbarium voucher (NO=without information)	Isolation source (NO=without information)	Tissue type (NO=without information)	Host (NO=without information)	Environmental sample	Collection country (NO=without information of country)	All locality (NO=without information)	Latitude (NO=without information)	Longitude (NO=without information)	Collection day (NO=without information)	Collection month (NO=without information)	Collection year (NO=without information)	Number of sequences	R = Repeated or duplicated voucher	ITS sequence search**	Species hypothesis from UNITE (NO= without SH code)	Acession_Version_number_ITS (NO= No ITS sequence; codes with UDB represent UNITE sequences)	ITS sequence deleted of phylogenetic analyses	ITS sequence repeated	ITS corresponding sequence of the repeated individual (NO=No repeated voucher)	Upload_day ITS (NO=no information)	Upload_month ITS (NO=no information)	Upload_year ITS (NO=no information)	ITS_reference01_Author information (NO=no information)	ITS_reference01_Title information (UNP= unpublished; NO=no information)	ITS_reference01_Journal information (UNP= unpublished; NO=no information)	ITS_reference01_YearPublication information (UNP= unpublished; NO=no information)	ITS_primer_Foword NAME (NO=no information available)	ITS_primer_Foword SEQUENCE (NO=no information available)	ITS_primer_Reverse NAME (NO=no information available)	ITS_primer_Reverse SEQUENCE (NO=no information available)	Acession_Version_number_nuc-LSU (NO=sequence no deposited)	nuc-LSU sequence deleted of phylogenetic analyses	nuc-LSU sequence incorporated in phylogenetic analyses, was together with ITS sequence	nuc-LSU sequence repeated	nuc-LSU corresponding sequence of the repeated voucher (NO=No repeated or duplicate voucher)	Upload_day nuc-LSU (NO=no information)	Upload_month nuc-LSU (NO=no information)	Upload_year nuc-LSU (NO=no information)
Abrachium	Abrachium floriforme	Phallales	Clathraceae	NOU	NOU	Reference material	UFRN	UFRN-Fungos 1481	specimen_voucher	NO	NO	NO	NO	NO	NO	NO	NO	NO	NO	NO	NO	NO	3	NO	NO	NO	NO	NO	NO	NO	NO	NO	NO	NO	NO	NO	NO	NO	NO	NO	NO	JF968440.1	NO	NO	NO	NO	13	04	2012
Abrachium	Abrachium floriforme	Phallales	Clathraceae	NOU	NOU	Reference material	UFRN	UFRN:Fungos:1481	specimen_voucher and isolate	NO	NO	NO	NO	NO	NO	NO	NO	NO	NO	NO	NO	NO	1	R	NO	NO	NO	NO	NO	NO	NO	NO	NO	NO	NO	NO	NO	NO	NO	NO	NO	NG_058558.1	NO	NO	YES	JF968440.1	30	05	2018
Aseroë	Aseroë arachnoidea*	Phallales	Clathraceae	NOU	NOU	NO	TNS	NO	specimen_voucher	SK 69 (TNS)	specimen_voucher	NO	NO	NO	NO	NO	NO	NO	NO	NO	NO	NO	2	NO	NO	NO	NO	NO	NO	NO	NO	NO	NO	NO	NO	NO	NO	NO	NO	NO	NO	KF783236.1	NO	NO	NO	NO	31	12	2015
Aseroë	Aseroë arachnoidea*	Phallales	Clathraceae	NOU	NOU	NO	TMI	TMI 50070	strain	NO	NO	NO	NO	NO	NO	NO	NO	NO	NO	NO	NO	NO	1	NO	NO	NO	NO	NO	NO	NO	NO	NO	NO	NO	NO	NO	NO	NO	NO	NO	NO	AF139943.1	NO	NO	NO	NO	02	11	1999
Aseroë	Aseroë arachnoidea*	Phallales	Clathraceae	Phallales	Clathraceae	NO	INPA	INPA:256537	specimen_voucher	NO	NO	NO	NO	NO	NO	NO	NO	NO	NO	NO	NO	NO	1	NO	ITSGU	SH1516893.08FU	KJ764820.1	NO	NO	NO	01	05	2015	Cabral,T.S., Clement,C.R. and Baseia,I.G.	Amazonian phalloids: new records for Brazil and South America	UNP	UNP	NO	NO	NO	NO	NO	NO	NO	NO	NO	NO	NO	NO
Aseroë	Aseroë coccinea	Phallales	Clathraceae	NOU	NOU	NO	AMH	AMH 9967	specimen_voucher	NO	NO	NO	NO	NO	NO	India	India: Khandobacha Mal, Rajgad foothills, Pune, MH	18.252 N	73.674 E	15	10	2015	2	NO	ITSG	NO	MK541641.1	NO	NO	NO	01	03	2020	Bobade,V. and Dahanukar,N.	First report of stinkhorn fungus Aseroe coccinea (Basidiomycota: Agaricomycetes: Phallales) from India and its phylogenetic placement	UNP	UNP	ITS1f	cttggtcatttagagcgaagta	ITS4	tcctccgcttattgatatgc	NO	NO	NO	NO	NO	NO	NO	NO
Aseroë	Aseroë coccinea	Phallales	Clathraceae	NOU	NOU	NO	NO	NO	NO	VBF01	specimen_voucher	NO	NO	NO	NO	India	India: Khandobacha Mal, Rajgad foothills, Pune, MH	18.252 N	73.674 E	15	10	2015	2	NO	ITSG	NO	MK541642.1	NO	NO	NO	01	03	2020	Bobade,V. and Dahanukar,N.	First report of stinkhorn fungus Aseroe coccinea (Basidiomycota: Agaricomycetes: Phallales) from India and its phylogenetic placement	UNP	UNP	ITS1f	cttggtcatttagagcgaagta	ITS4	tcctccgcttattgatatgc	NO	NO	NO	NO	NO	NO	NO	NO
Aseroë	Aseroë rubra	Phallales	Clathraceae	NOU	NOU	NO	OSC	OSC122632	strain	LSU4-28; ATP4-30; RPB4-37; EF4-38	isolate	NO	NO	NO	NO	NO	NO	NO	NO	NO	NO	NO	4	NO	NO	NO	NO	NO	NO	NO	NO	NO	NO	NO	NO	NO	NO	NO	NO	NO	NO	DQ218625.1	NO	NO	NO	NO	30	12	2006
Aseroë	Aseroë rubra	Phallales	Clathraceae	NOU	NOU	NO	MICH:KUO	MICH:KUO 06291003	specimen_voucher	KUO_06291003_NC	isolate	NO	NO	NO	NO	USA	USA: North Carolina	NO	NO	29	06	2010	1	NO	NO	NO	NO	NO	NO	NO	NO	NO	NO	NO	NO	NO	NO	NO	NO	NO	NO	MK598832.1	NO	NO	NO	NO	04	04	2020
Aseroë	Aseroë rubra	Phallales	Clathraceae	NOU	NOU	NO	MICH:KUO	MICH:KUO 02071201	specimen_voucher	KUO_02071201_GA	isolate	NO	NO	NO	NO	USA	USA: Georgia	NO	NO	07	02	2012	2	NO	NO	NO	NO	NO	NO	NO	NO	NO	NO	NO	NO	NO	NO	NO	NO	NO	NO	MK598833.1	NO	NO	NO	NO	04	04	2020
Aseroë	Aseroë sp.	Phallales	Clathraceae	NOU	NOU	NO	TNS	NO	specimen_voucher	KH-NC09-027 (TNS)	specimen_voucher	NO	NO	NO	NO	NO	NO	NO	NO	NO	NO	NO	2	NO	NO	NO	NO	NO	NO	NO	NO	NO	NO	NO	NO	NO	NO	NO	NO	NO	NO	KF783237.1	NO	NO	NO	NO	31	12	2015
NO	Basidiomycota sp.	NO	NO	NOU	NOU	NO	NO	NO	NO	DOAP-1	isolate	NO	NO	NO	NO	NO	NO	NO	NO	NO	NO	NO	1	NO	ITSGB	NO	MN834018.1	NO	NO	NO	22	12	2019	Chaiyama,V.	Direct Submission	NO	NO	NO	NO	NO	NO	NO	NO	NO	NO	NO	NO	NO	NO
NO	Basidiomycota sp.	NO	NO	NOU	NOU	NO	NO	NO	NO	DOAP-2	isolate	NO	NO	NO	NO	NO	NO	NO	NO	NO	NO	NO	1	NO	ITSGB	NO	MN834019.1	NO	NO	NO	22	12	2019	Chaiyama,V.	Direct Submission	NO	NO	NO	NO	NO	NO	NO	NO	NO	NO	NO	NO	NO	NO
NO	Basidiomycota sp.	NO	NO	NOU	NOU	NO	NO	NO	NO	DOAP-3	isolate	NO	NO	NO	NO	NO	NO	NO	NO	NO	NO	NO	1	NO	ITSGB	NO	MN834020.1	NO	NO	NO	22	12	2019	Chaiyama,V.	Direct Submission	NO	NO	NO	NO	NO	NO	NO	NO	NO	NO	NO	NO	NO	NO
Blumenavia	Blumenavia angolensis	Phallales	Phallaceae	NOU	NOU	NO	NO	NO	NO	JD772	isolate	NO	NO	NO	NO	Sao Tome and Principe	NO	NO	NO	NO	NO	NO	1	NO	NO	NO	NO	NO	NO	NO	NO	NO	NO	NO	NO	NO	NO	NO	NO	NO	NO	KC128653.1	NO	NO	NO	NO	30	11	2013
Blumenavia	Blumenavia baturitensis	Phallales	Phallaceae	Phallales	Clathraceae	Holotype	UFRN	UFRN-Fungos 2868 or UFRN:Fungos:2868	specimen_voucher	NO	NO	NO	NO	on decomposing trunk, basidiome	NO	Brazil	NO	NO	NO	30	06	2016	5	NO	ITSGU	SH2706514.08FU	MG817725.1	NO	NO	NO	12	02	2019	Melanda,G.C.S., Accioly,T., Ferreira,R.J., Rodrigues,A.C.M., Cabral,T.S., Coelho,G., Sulzbacher,M.A., Cortez,V.G., Grebenc,T., Martin,M.P. and Baseia,I.G.	Diversity trapped in cages: Revision of Blumenavia Moller (Clathraceae, Basidiomycota) reveals three hidden species	PLoS ONE 15 (5), e0232467	2020	NO	NO	NO	NO	MG817733.1	NO	NO	NO	NO	12	02	2019
Blumenavia	Blumenavia baturitensis	Phallales	Phallaceae	Phallales	Clathraceae	Paratype	UFRN	UFRN-Fungos 1943 or UFRN:Fungos:1943	specimen_voucher	NO	NO	NO	NO	on decomposing trunk, basidiome	NO	Brazil	NO	NO	NO	07	07	2012	5	NO	ITSGU	SH2706514.08FU	MG817726.1	NO	NO	NO	12	02	2019	Melanda,G.C.S., Accioly,T., Ferreira,R.J., Rodrigues,A.C.M., Cabral,T.S., Coelho,G., Sulzbacher,M.A., Cortez,V.G., Grebenc,T., Martin,M.P. and Baseia,I.G.	Diversity trapped in cages: Revision of Blumenavia Moller (Clathraceae, Basidiomycota) reveals three hidden species	PLoS ONE 15 (5), e0232467	2020	NO	NO	NO	NO	MG817734.1	NO	NO	NO	NO	12	02	2019
Blumenavia	Blumenavia crucis-hellenicae	Phallales	Phallaceae	NOU	NOU	Paratype	ICN	ICN 177268 or ICN<BRA>:177268	specimen_voucher	NO	NO	NO	NO	on litter in Araucaria forest, basidiome	NO	Brazil	NO	NO	NO	08	02	2014	4	NO	NO	NO	NO	NO	NO	NO	NO	NO	NO	NO	NO	NO	NO	NO	NO	NO	NO	MG817727.1	NO	NO	NO	NO	12	02	2019
Blumenavia	Blumenavia crucis-hellenicae	Phallales	Phallaceae	Phallales	Clathraceae	Paratype	ICN	ICN 177269 or ICN<BRA>:177269	specimen_voucher	NO	NO	NO	NO	on litter in Araucaria forest, basidiome	NO	Brazil	NO	NO	NO	13	04	2014	4	NO	ITSGU	SH1561849.08FU	MG817717.1	NO	NO	NO	12	02	2019	Melanda,G.C.S., Accioly,T., Ferreira,R.J., Rodrigues,A.C.M., Cabral,T.S., Coelho,G., Sulzbacher,M.A., Cortez,V.G., Grebenc,T., Martin,M.P. and Baseia,I.G.	Diversity trapped in cages: Revision of Blumenavia Moller (Clathraceae, Basidiomycota) reveals three hidden species	PLoS ONE 15 (5), e0232467	2020	NO	NO	NO	NO	MG817728.1	NO	NO	NO	NO	12	02	2019
Blumenavia	Blumenavia crucis-hellenicae	Phallales	Phallaceae	NOU	NOU	NO	SMDB	SMDB 15270	specimen_voucher	NO	NO	NO	NO	NO	NO	Brazil	Brazil: Rio Grande do Sul, Sao Francisco de Paula, Potreiro Velho, CPCN Pro Mata	NO	NO	27	06	2010	3	NO	NO	NO	NO	NO	NO	NO	NO	NO	NO	NO	NO	NO	NO	NO	NO	NO	NO	MK958819.1	NO	NO	NO	NO	04	05	2020
Blumenavia	Blumenavia heroica	Phallales	Phallaceae	Phallales	Clathraceae	Paratype	XAL	XAL S.Chacon 5257a or XAL:S.Chacon 5257a	specimen_voucher	NO	NO	NO	NO	on Mountain Mesophyll Forest, basidiome	NO	Brazil	NO	NO	NO	09	04	2000	4	NO	ITSGU	SH2706514.08FU	MG817720.1	NO	NO	NO	12	02	2019	Melanda,G.C.S., Accioly,T., Ferreira,R.J., Rodrigues,A.C.M., Cabral,T.S., Coelho,G., Sulzbacher,M.A., Cortez,V.G., Grebenc,T., Martin,M.P. and Baseia,I.G.	Diversity trapped in cages: Revision of Blumenavia Moller (Clathraceae, Basidiomycota) reveals three hidden species	PLoS ONE 15 (5), e0232467	2020	NO	NO	NO	NO	MG817731.1	NO	NO	NO	NO	12	02	2019
Blumenavia	Blumenavia heroica	Phallales	Phallaceae	Phallales	Clathraceae	Holotype	XAL	XAL E. Gándara 1455 or XAL:E.Gandara 1455	specimen_voucher	NO	NO	NO	NO	on Mountain Mesophyll Forest, basidiome	NO	Mexico	NO	NO	NO	19	08	2005	3	NO	ITSGU	SH2706514.08FU	MG817721.1	NO	NO	NO	12	02	2019	Melanda,G.C.S., Accioly,T., Ferreira,R.J., Rodrigues,A.C.M., Cabral,T.S., Coelho,G., Sulzbacher,M.A., Cortez,V.G., Grebenc,T., Martin,M.P. and Baseia,I.G.	Diversity trapped in cages: Revision of Blumenavia Moller (Clathraceae, Basidiomycota) reveals three hidden species	PLoS ONE 15 (5), e0232467	2020	NO	NO	NO	NO	NO	NO	NO	NO	NO	NO	NO	NO
Blumenavia	Blumenavia heroica	Phallales	Phallaceae	Phallales	Clathraceae	NO	XAL	XAL D. Jarvio 778	specimen_voucher	NO	NO	NO	NO	on Mountain Mesophyll Forest, basidiome	NO	Mexico	NO	NO	NO	21	11	2000	1	NO	ITSGU	SH2706514.08FU	MG817722.1	NO	NO	NO	12	02	2019	Melanda,G.C.S., Accioly,T., Ferreira,R.J., Rodrigues,A.C.M., Cabral,T.S., Coelho,G., Sulzbacher,M.A., Cortez,V.G., Grebenc,T., Martin,M.P. and Baseia,I.G.	Diversity trapped in cages: Revision of Blumenavia Moller (Clathraceae, Basidiomycota) reveals three hidden species	PLoS ONE 15 (5), e0232467	2020	NO	NO	NO	NO	NO	NO	NO	NO	NO	NO	NO	NO
Blumenavia	Blumenavia rhacodes	Phallales	Phallaceae	Phallales	Clathraceae	NO	ICN	ICN 176968	specimen_voucher	NO	NO	NO	NO	on decomposing trunk, basidiome	NO	Brazil	NO	NO	NO	17	05	2011	4	NO	ITSGU	SH2706514.08FU	MG817718.1	NO	NO	NO	12	02	2019	Melanda,G.C.S., Accioly,T., Ferreira,R.J., Rodrigues,A.C.M., Cabral,T.S., Coelho,G., Sulzbacher,M.A., Cortez,V.G., Grebenc,T., Martin,M.P. and Baseia,I.G.	Diversity trapped in cages: Revision of Blumenavia Moller (Clathraceae, Basidiomycota) reveals three hidden species	PLoS ONE 15 (5), e0232467	2020	NO	NO	NO	NO	MG817729.1	NO	NO	NO	NO	12	02	2019
Blumenavia	Blumenavia rhacodes	Phallales	Phallaceae	Phallales	Clathraceae	NO	ICN	ICN 177266 or ICN<BRA>:177266	specimen_voucher	NO	NO	NO	NO	on litter in Semideciduous Seasonal Forest, basidiome"	NO	Brazil	NO	NO	NO	01	04	2014	5	NO	ITSGU	SH2706514.08FU	MG817719.1	NO	NO	NO	12	02	2019	Melanda,G.C.S., Accioly,T., Ferreira,R.J., Rodrigues,A.C.M., Cabral,T.S., Coelho,G., Sulzbacher,M.A., Cortez,V.G., Grebenc,T., Martin,M.P. and Baseia,I.G.	Diversity trapped in cages: Revision of Blumenavia Moller (Clathraceae, Basidiomycota) reveals three hidden species	PLoS ONE 15 (5), e0232467	2020	NO	NO	NO	NO	MG817730.1	NO	NO	NO	NO	12	02	2019
Blumenavia	Blumenavia rhacodes	Phallales	Clathraceae	NOU	NOU	NO	ICN	NO	specimen_voucher	LTP230 (ICN)	specimen_voucher	NO	NO	NO	NO	NO	NO	NO	NO	NO	NO	NO	1	NO	NO	NO	NO	NO	NO	NO	NO	NO	NO	NO	NO	NO	NO	NO	NO	NO	NO	NO	NO	NO	NO	NO	NO	NO	NO
Blumenavia	Blumenavia rhacodes	Phallales	Phallaceae	NOU	NOU	NO	CSU	NO	specimen_voucher	CLO_SN1_LA	isolate	NO	NO	NO	NO	USA	USA: Louisiana	NO	NO	NO	05	2012	2	NO	NO	NO	NO	NO	NO	NO	NO	NO	NO	NO	NO	NO	NO	NO	NO	NO	NO	MK598829.1	NO	NO	NO	NO	04	04	2020
Blumenavia	Blumenavia rhacodes	Phallales	Phallaceae	NOU	NOU	NO	MICH:KUO	MICH:KUO 02201201	specimen_voucher	KUO_02211201_TX	isolate	NO	NO	NO	NO	USA	USA: Texas	NO	NO	21	02	2012	1	NO	NO	NO	NO	NO	NO	NO	NO	NO	NO	NO	NO	NO	NO	NO	NO	NO	NO	MK598830.1	NO	NO	NO	NO	04	04	2020
Blumenavia	Blumenavia sp.	NOG	NOG	Phallales	Clathraceae	NO	NO	NO	NO	S435	Material sample soil	soil	NO	NO	YES	Argentina	NO	NO	NO	NO	05	2013	1	NO	ITSU	SH2706514.08FU	SSUb_62642 | UDB0768789	NO	NO	NO	NOG	NOG	NOG	Tedersoo L et al.	Global soil samples	NO	NO	NO	NO	NO	NO	NO	NO	NO	NO	NO	NO	NO	NO
Blumenavia	Blumenavia toribiotalpaensis	Phallales	Phallaceae	Phallales	Clathraceae	Paratype	IBUG	IBUG 456 or IBUG:456	specimen_voucher	NO	NO	NO	NO	Forest with Acer, Abres, Podocarpus, basidiome	NO	Mexico	NO	NO	NO	13	09	2005	3	NO	ITSGU	SH2706515.08FU	MG817723.1	NO	NO	NO	12	02	2019	Melanda,G.C.S., Accioly,T., Ferreira,R.J., Rodrigues,A.C.M., Cabral,T.S., Coelho,G., Sulzbacher,M.A., Cortez,V.G., Grebenc,T., Martin,M.P. and Baseia,I.G.	Diversity trapped in cages: Revision of Blumenavia Moller (Clathraceae, Basidiomycota) reveals three hidden species	PLoS ONE 15 (5), e0232467	2020	NO	NO	NO	NO	NO	NO	NO	NO	NO	NO	NO	NO
Blumenavia	Blumenavia toribiotalpaensis	Phallales	Phallaceae	Phallales	Clathraceae	Holotype	IBUG	BPI 870955 or BPI:870955	specimen_voucher	NO	NO	NO	NO	Forest with Acer, Abres, Podocarpus, basidiome	NO	Mexico	NO	NO	NO	10	09	2002	4	NO	ITSGU	SH2706515.08FU	MG817724.1	NO	NO	NO	12	02	2019	Melanda,G.C.S., Accioly,T., Ferreira,R.J., Rodrigues,A.C.M., Cabral,T.S., Coelho,G., Sulzbacher,M.A., Cortez,V.G., Grebenc,T., Martin,M.P. and Baseia,I.G.	Diversity trapped in cages: Revision of Blumenavia Moller (Clathraceae, Basidiomycota) reveals three hidden species	PLoS ONE 15 (5), e0232467	2020	NO	NO	NO	NO	MG817732.1	NO	NO	NO	NO	12	02	2019
Calvarula	Calvarula excavata	Phallales	Phallaceae	NOU	NOU	NO	FH	NO	strain	EF5-1	isolate	NO	NO	NO	NO	NO	NO	NO	NO	NO	NO	NO	1	NO	NO	NO	NO	NO	NO	NO	NO	NO	NO	NO	NO	NO	NO	NO	NO	NO	NO	NO	NO	NO	NO	NO	NO	NO	NO
NO	Clathraceae sp.	Phallales	Clathraceae	Phallales	Clathraceae	NO	SMDB	SMDB 15270	specimen_voucher and strain	GT-2015	organism	bare soil	NO	NO	NO	Brazil	Brazil:Rio Grande do Sul State, Sao Francisco de Paula CPCN Pro-Mata	NO	NO	27	07	2010	3	NO	ITSGU	SH1561849.08FU	LN875253.1	NO	NO	NO	21	12	2015	Coelho,G., Sulzbacher,M.A., Borges da Silveira,R.M., Cortez,V.G. and Grebenc,T.	Caveola crux-hellenica gen. et sp. nov. (Clathraceae, Basidiomycota) from a subtropical Brazilian forest	UNP	UNP	NO	NO	NO	NO	NO	NO	NO	NO	NO	NO	NO	NO
NO	Clathraceae sp.	Phallales	Clathraceae	Phallales	Clathraceae	NO	SMDB	SMDB 15270B	specimen_voucher and strain	GT-2015	organism	bare soil	NO	NO	NO	Brazil	Brazil:Rio Grande do Sul State, Sao Francisco de Paula CPCN Pro-Mata	NO	NO	27	07	2010	3	NO	ITSGU	SH1561849.08FU	LN875254.1	NO	NO	NO	21	12	2015	Coelho,G., Sulzbacher,M.A., Borges da Silveira,R.M., Cortez,V.G. and Grebenc,T.	Caveola crux-hellenica gen. et sp. nov. (Clathraceae, Basidiomycota) from a subtropical Brazilian forest	UNP	UNP	NO	NO	NO	NO	NO	NO	NO	NO	NO	NO	NO	NO
Clathrus	Clathrus archeri	Phallales	Clathraceae	NOU	NOU	NO	NO	NO	NO	REB2182; LSU2-27; SSU4-10; ATP4-29; RPB4-36; EF4-37	strain; isolate	NO	NO	NO	NO	NO	NO	NO	NO	NO	NO	NO	5	NO	NO	NO	NO	NO	NO	NO	NO	NO	NO	NO	NO	NO	NO	NO	NO	NO	NO	DQ218624.1	NO	NO	NO	NO	30	12	2006
Clathrus	Clathrus archeri	Phallales	Clathraceae	NOU	NOU	NO	NO	NO	NO	TUB 019101	strain	fruit body	NO	NO	NO	NO	NO	NO	NO	NO	NO	NO	1	NO	NO	NO	NO	NO	NO	NO	NO	NO	NO	NO	NO	NO	NO	NO	NO	NO	NO	NO	NO	NO	NO	NO	NO	NO	NO
Clathrus	Clathrus archeri	Phallales	Clathraceae	NOU	NOU	NO	NO	NO	NO	GEL5392	strain	NO	NO	NO	NO	NO	NO	NO	NO	NO	NO	NO	1	NO	NO	NO	NO	NO	NO	NO	NO	NO	NO	NO	NO	NO	NO	NO	NO	NO	NO	AJ406479.1	NO	NO	NO	NO	31	10	2000
Clathrus	Clathrus archeri	Phallales	Clathraceae	Phallales	Clathraceae	NO	NO	NO	NO	Champ-11	strain	NO	fruit body	NO	NO	France	France: Champenoux	NO	NO	NO	NO	NO	1	NO	ITSGU	SH1561844.08FU	KX449414.1	NO	NO	NO	24	04	2017	Perez-Izquierdo,L., Morin,E., Maurice,J.P., Martin,F., Rincon,A. and Buee,M.	A new promising phylogenetic marker to study the diversity of fungal communities: the GLYCOSIDE HYDROLASE 63 gene	Mol Ecol Resour (2017) In press	2017	NO	NO	NO	NO	NO	NO	NO	NO	NO	NO	NO	NO
Clathrus	Clathrus archeri	Phallales	Clathraceae	NOU	NOU	NO	NO	NO	NO	ID PAN ID O14	specimen_voucher	fruitbody	NO	NO	NO	Poland	NO	NO	NO	NO	NO	2009	2	NO	ITSG	SH1561844.08FU	KJ702363.1	NO	NO	NO	01	07	2014	Pietras,M., Rudawska,M., Iszkulo,G., Kujawa,A. and Leski,T.	Distribution and genetic diversity of a foreign fungus, Clathrus archeri (Berk.) Dring; (Basidiomycota, Phallales), in Poland	UNP	UNP	ITS1	tccgtaggtgaacctgcgg	ITS4	tcctccgcttattgatatgc	KJ702372.1	NO	NO	NO	NO	01	07	2014
Clathrus	Clathrus archeri	Phallales	Clathraceae	Phallales	Clathraceae	NO	NO	NO	NO	ID 189978	specimen_voucher	fruitbody	NO	NO	NO	Poland	NO	NO	NO	NO	NO	2011	2	NO	ITSGU	SH1561844.08FU	KJ702364.1	NO	NO	NO	01	07	2014	Pietras,M., Rudawska,M., Iszkulo,G., Kujawa,A. and Leski,T.	Distribution and genetic diversity of a foreign fungus, Clathrus archeri (Berk.) Dring; (Basidiomycota, Phallales), in Poland	UNP	UNP	ITS1	tccgtaggtgaacctgcgg	ITS4	tcctccgcttattgatatgc	KJ702373.1	NO	NO	NO	NO	01	07	2014
Clathrus	Clathrus archeri	Phallales	Clathraceae	Phallales	Clathraceae	NO	NO	NO	NO	ID 109932	specimen_voucher	fruitbody	NO	NO	NO	Poland	NO	NO	NO	NO	NO	2008	2	NO	ITSGU	SH1561844.08FU	KJ702365.1	NO	NO	NO	01	07	2014	Pietras,M., Rudawska,M., Iszkulo,G., Kujawa,A. and Leski,T.	Distribution and genetic diversity of a foreign fungus, Clathrus archeri (Berk.) Dring; (Basidiomycota, Phallales), in Poland	UNP	UNP	ITS1	tccgtaggtgaacctgcgg	ITS4	tcctccgcttattgatatgc	KJ702374.1	NO	NO	NO	NO	01	07	2014
Clathrus	Clathrus archeri	Phallales	Clathraceae	Phallales	Clathraceae	NO	NO	NO	NO	ID 46421	specimen_voucher	fruitbody	NO	NO	NO	Poland	NO	NO	NO	NO	NO	2006	2	NO	ITSGU	SH1561844.08FU	KJ702366.1	NO	NO	NO	01	07	2014	Pietras,M., Rudawska,M., Iszkulo,G., Kujawa,A. and Leski,T.	Distribution and genetic diversity of a foreign fungus, Clathrus archeri (Berk.) Dring; (Basidiomycota, Phallales), in Poland	UNP	UNP	ITS1	tccgtaggtgaacctgcgg	ITS4	tcctccgcttattgatatgc	KJ702375.1	NO	NO	NO	NO	01	07	2014
Clathrus	Clathrus archeri	Phallales	Clathraceae	Phallales	Clathraceae	NO	NO	NO	NO	ID 45775	specimen_voucher	fruitbody	NO	NO	NO	Poland	NO	NO	NO	NO	NO	2006	2	NO	ITSGU	SH1561844.08FU	KJ702367.1	NO	NO	NO	01	07	2014	Pietras,M., Rudawska,M., Iszkulo,G., Kujawa,A. and Leski,T.	Distribution and genetic diversity of a foreign fungus, Clathrus archeri (Berk.) Dring; (Basidiomycota, Phallales), in Poland	UNP	UNP	ITS1	tccgtaggtgaacctgcgg	ITS4	tcctccgcttattgatatgc	KJ702376.1	NO	NO	NO	NO	01	07	2014
Clathrus	Clathrus archeri	Phallales	Clathraceae	Phallales	Clathraceae	NO	NO	NO	NO	345	specimen_voucher	fruitbody	NO	NO	NO	Poland	NO	NO	NO	NO	NO	2010	2	NO	ITSGU	SH1561844.08FU	KJ702368.1	NO	NO	NO	01	07	2014	Pietras,M., Rudawska,M., Iszkulo,G., Kujawa,A. and Leski,T.	Distribution and genetic diversity of a foreign fungus, Clathrus archeri (Berk.) Dring; (Basidiomycota, Phallales), in Poland	UNP	UNP	ITS1	tccgtaggtgaacctgcgg	ITS4	tcctccgcttattgatatgc	KJ702377.1	NO	NO	NO	NO	01	07	2014
Clathrus	Clathrus archeri	Phallales	Clathraceae	Phallales	Clathraceae	NO	NO	NO	NO	ID 45343	specimen_voucher	fruitbody	NO	NO	NO	Poland	NO	NO	NO	NO	NO	2006	2	NO	ITSGU	SH1561844.08FU	KJ702369.1	NO	NO	NO	01	07	2014	Pietras,M., Rudawska,M., Iszkulo,G., Kujawa,A. and Leski,T.	Distribution and genetic diversity of a foreign fungus, Clathrus archeri (Berk.) Dring; (Basidiomycota, Phallales), in Poland	UNP	UNP	ITS1	tccgtaggtgaacctgcgg	ITS4	tcctccgcttattgatatgc	KJ702378.1	NO	NO	NO	NO	01	07	2014
Clathrus	Clathrus archeri	Phallales	Clathraceae	Phallales	Clathraceae	NO	NO	NO	NO	344	specimen_voucher	fruitbody	NO	NO	NO	Poland	NO	NO	NO	NO	NO	2005	2	NO	ITSGU	SH1561844.08FU	KJ702370.1	NO	NO	NO	01	07	2014	Pietras,M., Rudawska,M., Iszkulo,G., Kujawa,A. and Leski,T.	Distribution and genetic diversity of a foreign fungus, Clathrus archeri (Berk.) Dring; (Basidiomycota, Phallales), in Poland	UNP	UNP	ITS1	tccgtaggtgaacctgcgg	ITS4	tcctccgcttattgatatgc	KJ702379.1	NO	NO	NO	NO	01	07	2014
Clathrus	Clathrus archeri	Phallales	Clathraceae	Phallales	Clathraceae	NO	NO	NO	NO	347	specimen_voucher	fruitbody	NO	NO	NO	Poland	NO	NO	NO	NO	NO	2010	2	NO	ITSGU	SH1561844.08FU	KJ702371.1	NO	NO	NO	01	07	2014	Pietras,M., Rudawska,M., Iszkulo,G., Kujawa,A. and Leski,T.	Distribution and genetic diversity of a foreign fungus, Clathrus archeri (Berk.) Dring; (Basidiomycota, Phallales), in Poland	UNP	UNP	ITS1	tccgtaggtgaacctgcgg	ITS4	tcctccgcttattgatatgc	KJ702380.1	NO	NO	NO	NO	01	07	2014
Clathrus	Clathrus archeri	Phallales	Clathraceae	Phallales	Clathraceae	NO	NO	NO	NO	C_A001	specimen_voucher	fruitbody	NO	NO	NO	Poland	NO	NO	NO	NO	NO	2006	2	NO	ITSGU	SH1561844.08FU	KP688375.1	NO	NO	NO	06	07	2015	Pietras,M.	Distribiution and molecular characterization of alien fungus, Clathrus archeri in Poland	UNP	UNP	ITS5	ggaagtaaaagtcgtaacaagg	ITS4	tcctccgcttattgatatgc	KP688382.1	NO	NO	NO	NO	06	07	2015
Clathrus	Clathrus archeri	Phallales	Clathraceae	Phallales	Clathraceae	NO	NO	NO	NO	C_A002	specimen_voucher	fruitbody	NO	NO	NO	Poland	NO	NO	NO	NO	NO	2012	2	NO	ITSGU	SH1561844.08FU	KP688376.1	NO	NO	NO	06	07	2015	Pietras,M.	Distribiution and molecular characterization of alien fungus, Clathrus archeri in Poland	UNP	UNP	ITS5	ggaagtaaaagtcgtaacaagg	ITS4	tcctccgcttattgatatgc	KP688383.1	NO	NO	NO	NO	06	07	2015
Clathrus	Clathrus archeri	Phallales	Clathraceae	Phallales	Clathraceae	NO	NO	NO	NO	C_A003	specimen_voucher	fruitbody	NO	NO	NO	Poland	NO	NO	NO	NO	NO	2013	2	NO	ITSGU	SH1561844.08FU	KP688377.1	NO	NO	NO	06	07	2015	Pietras,M.	Distribiution and molecular characterization of alien fungus, Clathrus archeri in Poland	UNP	UNP	ITS5	ggaagtaaaagtcgtaacaagg	ITS4	tcctccgcttattgatatgc	KP688384.1	NO	NO	NO	NO	06	07	2015
Clathrus	Clathrus archeri	Phallales	Clathraceae	Phallales	Clathraceae	NO	NO	NO	NO	C_A004	specimen_voucher	fruitbody	NO	NO	NO	Poland	NO	NO	NO	NO	NO	2014	2	NO	ITSGU	SH1561844.08FU	KP688378.1	NO	NO	NO	06	07	2015	Pietras,M.	Distribiution and molecular characterization of alien fungus, Clathrus archeri in Poland	UNP	UNP	ITS5	ggaagtaaaagtcgtaacaagg	ITS4	tcctccgcttattgatatgc	KP688385.1	NO	NO	NO	NO	06	07	2015
Clathrus	Clathrus archeri	Phallales	Clathraceae	Phallales	Clathraceae	NO	NO	NO	NO	C_A005	specimen_voucher	fruitbody	NO	NO	NO	Poland	NO	NO	NO	NO	NO	2014	2	NO	ITSGU	SH1561844.08FU	KP688380.1	NO	NO	NO	06	07	2015	Pietras,M.	Distribiution and molecular characterization of alien fungus, Clathrus archeri in Poland	UNP	UNP	ITS5	ggaagtaaaagtcgtaacaagg	ITS4	tcctccgcttattgatatgc	KP688386.1	NO	NO	NO	NO	06	07	2015
Clathrus	Clathrus archeri	Phallales	Clathraceae	Phallales	Clathraceae	NO	NO	NO	NO	C_A006	specimen_voucher	fruitbody	NO	NO	NO	Poland	NO	NO	NO	NO	NO	2014	2	NO	ITSGU	SH1561844.08FU	KP688379.1	NO	NO	NO	06	07	2015	Pietras,M.	Distribiution and molecular characterization of alien fungus, Clathrus archeri in Poland	UNP	UNP	ITS5	ggaagtaaaagtcgtaacaagg	ITS4	tcctccgcttattgatatgc	KP688387.1	NO	NO	NO	NO	06	07	2015
Clathrus	Clathrus archeri	Phallales	Clathraceae	Phallales	Clathraceae	NO	NO	NO	NO	C_A007	specimen_voucher	fruitbody	NO	NO	NO	Poland	NO	NO	NO	NO	NO	2014	2	NO	ITSGU	SH1561844.08FU	KP688381.1	NO	NO	NO	06	07	2015	Pietras,M.	Distribiution and molecular characterization of alien fungus, Clathrus archeri in Poland	UNP	UNP	ITS5	ggaagtaaaagtcgtaacaagg	ITS4	tcctccgcttattgatatgc	KP688388.1	NO	NO	NO	NO	06	07	2015
Clathrus	Clathrus archeri	Phallales	Clathraceae	Phallales	Clathraceae	NO	PDD	PDD: 105302	specimen_voucher	NO	NO	wood chip mulch	NO	NO	NO	New Zealand	New Zealand: Auckland	NO	NO	26	09	2016	2	NO	ITSGU	SH1561844.08FU	MH380189.1	NO	NO	NO	29	05	2018	Weir,B.S. and Park,D.	DNA sequence barcoding of New Zealand fungi	UNP	UNP	NO	NO	NO	NO	MH375681.1	NO	NO	NO	NO	28	05	2018
Clathrus	Clathrus archeri	Phallales	Clathraceae	NOU	NOU	NO	MICH:KUO	MICH:KUO 11091301	specimen_voucher	KUO_11091301_France	isolate	NO	NO	NO	NO	France	NO	NO	NO	09	11	2013	2	NO	NO	NO	NO	NO	NO	NO	NO	NO	NO	NO	NO	NO	NO	NO	NO	NO	NO	MK598834.1	NO	NO	NO	NO	04	04	2020
Clathrus	Clathrus chrysomycelinus	Phallales	Clathraceae	NOU	NOU	NO	PDD	PDD75096	strain	LSU4-29; ATP4-31; RPB4-38; EF4-39	isolate	NO	NO	NO	NO	NO	NO	NO	NO	NO	NO	NO	4	NO	NO	NO	NO	NO	NO	NO	NO	NO	NO	NO	NO	NO	NO	NO	NO	NO	NO	DQ218626.1	NO	NO	NO	NO	30	12	2006
Clathrus	Clathrus columnatus	Phallales	Clathraceae	NOU	NOU	NO	ICN	NO	specimen_voucher	LTP 39 (ICN)	specimen_voucher	NO	NO	NO	NO	NO	NO	NO	NO	NO	NO	NO	3	NO	NO	NO	NO	NO	NO	NO	NO	NO	NO	NO	NO	NO	NO	NO	NO	NO	NO	KF783238.1	NO	NO	NO	NO	31	12	2015
Clathrus	Clathrus columnatus	Phallales	Clathraceae	NOU	NOU	NO	ICN	NO	specimen_voucher	LTP 257 (ICN)	specimen_voucher	NO	NO	NO	NO	NO	NO	NO	NO	NO	NO	NO	3	NO	NO	NO	NO	NO	NO	NO	NO	NO	NO	NO	NO	NO	NO	NO	NO	NO	NO	KF783239.1	NO	NO	NO	NO	31	12	2015
Clathrus	Clathrus columnatus	Phallales	Clathraceae	NOU	NOU	NO	CSU	CSU CLO 4992	specimen_voucher	NO	NO	NO	NO	NO	NO	USA	USA: Texas	NO	NO	30	12	2011	2	NO	NO	NO	NO	NO	NO	NO	NO	NO	NO	NO	NO	NO	NO	NO	NO	NO	NO	MK607407.1	NO	NO	NO	NO	04	04	2020
Clathrus	Clathrus columnatus	Phallales	Clathraceae	NOU	NOU	NO	PUL	PUL F3989	specimen_voucher	NO	NO	NO	NO	NO	NO	USA	USA: Louisiana	NO	NO	22	02	2008	2	NO	NO	NO	NO	NO	NO	NO	NO	NO	NO	NO	NO	NO	NO	NO	NO	NO	NO	MK607408.1	NO	NO	NO	NO	04	04	2020
Clathrus	Clathrus columnatus	Phallales	Clathraceae	NOU	NOU	NO	MICH:KUO	MICH:KUO 08291302	specimen_voucher	NO	NO	NO	NO	NO	NO	USA	USA: Virgínia	NO	NO	29	08	2013	2	NO	NO	NO	NO	NO	NO	NO	NO	NO	NO	NO	NO	NO	NO	NO	NO	NO	NO	MK607410.1	NO	NO	NO	NO	04	04	2020
Clathrus	Clathrus columnatus	Phallales	Clathraceae	NOU	NOU	NO	MICH:KUO	MICH:KUO 09270601	specimen_voucher	NO	NO	NO	NO	NO	NO	USA	USA: Illinois	NO	NO	27	09	2006	1	NO	NO	NO	NO	NO	NO	NO	NO	NO	NO	NO	NO	NO	NO	NO	NO	NO	NO	MK607411.1	NO	NO	NO	NO	04	04	2020
Clathrus	Clathrus delicatus	Phallales	Clathraceae	NOU	NOU	NO	TNS	NO	specimen_voucher	KH-TH09-091 (TNS)	specimen_voucher	NO	NO	NO	NO	NO	NO	NO	NO	NO	NO	NO	3	NO	NO	NO	NO	NO	NO	NO	NO	NO	NO	NO	NO	NO	NO	NO	NO	NO	NO	KF783240.1	NO	NO	NO	NO	31	12	2015
Clathrus	Clathrus delicatus	Phallales	Clathraceae	Phallales	Clathraceae	NO	NO	NO	NO	KSRF-0015	isolate	fruiting body	NO	NO	NO	India	NO	NO	NO	12	09	2016	1	NO	ITSGU	SH1658089.08FU	MF506820.1	NO	NO	NO	30	05	2018	Rajput,K.S. and Ravi,S.P.	Therapeutic Evaluation of Fungi from Gujarat	UNP	UNP	NO	NO	NO	NO	NO	NO	NO	NO	NO	NO	NO	NO
Clathrus	Clathrus natalensis	Phallales	Clathraceae	Phallales	Clathraceae	NO	UFRN	UFRN 2948 or UFRN-Fungos 2948	specimen_voucher	NO	NO	NO	NO	NO	NO	Brazil	NO	NO	NO	05	04	2017	4	NO	ITSGU	SH2706412.08FU	MH107232.1	NO	NO	NO	20	02	2020	Medeiros,G.S., Melanda,G.C., Cabral,T.S., Silva,B.D. and Baseia,I.G.	Fungal Planet description sheets	UNP	UNP	NO	NO	NO	NO	MH107235.1	NO	NO	NO	NO	20	02	2019
Clathrus	Clathrus ruber	Phallales	Clathraceae	NOU	NOU	NO	OSC	OSC79910	strain	ATP4-32; RPB4-39	isolate	NO	NO	NO	NO	NO	NO	NO	NO	NO	NO	NO	2	NO	NO	NO	NO	NO	NO	NO	NO	NO	NO	NO	NO	NO	NO	NO	NO	NO	NO	NO	NO	NO	NO	NO	NO	NO	NO
Clathrus	Clathrus ruber	Phallales	Clathraceae	Phallales	Clathraceae	NO	NO	NO	NO	KM28308	specimen_voucher	NO	NO	NO	NO	NO	NO	NO	NO	NO	NO	NO	1	NO	ITSGU	SH1561845.08FU	GQ981499.1	NO	NO	NO	30	09	2010	Bidartondo,M.I. and Doring,H.	Closing the mycorrhizal DNA sequence gap	UNP	UNP	NO	NO	NO	NO	NO	NO	NO	NO	NO	NO	NO	NO
Clathrus	Clathrus ruber	Phallales	Clathraceae	Phallales	Clathraceae	NO	NO	NO	NO	KM28443	specimen_voucher	NO	NO	NO	NO	NO	NO	NO	NO	NO	NO	NO	1	NO	ITSGU	SH1561845.08FU	GQ981500.1	NO	NO	NO	30	09	2010	Bidartondo,M.I. and Doring,H.	Closing the mycorrhizal DNA sequence gap	UNP	UNP	NO	NO	NO	NO	NO	NO	NO	NO	NO	NO	NO	NO
Clathrus	Clathrus ruber	Phallales	Clathraceae	Phallales	Clathraceae	NO	NO	NO	NO	KM143411	specimen_voucher	NO	NO	NO	NO	NO	NO	NO	NO	NO	NO	NO	1	NO	ITSGU	SH1561845.08FU	GQ981501.1	NO	NO	NO	30	09	2010	Bidartondo,M.I. and Doring,H.	Closing the mycorrhizal DNA sequence gap	UNP	UNP	NO	NO	NO	NO	NO	NO	NO	NO	NO	NO	NO	NO
Clathrus	Clathrus ruber	Phallales	Clathraceae	NOU	NOU	NO	NO	NO	NO	T-9354	specimen_voucher	NO	NO	NO	NO	NO	NO	NO	NO	NO	NO	NO	1	NO	NO	NO	NO	NO	NO	NO	NO	NO	NO	NO	NO	NO	NO	NO	NO	NO	NO	AF213127.1	NO	NO	NO	NO	11	02	2000
Clathrus	Clathrus ruber	Phallales	Clathraceae	Phallales	Clathraceae	NO	NO	NO	NO	Mushroom Observer # 280061	specimen_voucher	NO	NO	NO	NO	USA	USA: California, Oakland	NO	NO	26	06	2016	1	NO	ITSGU	SH1561845.08FU	MF383400.1	NO	NO	NO	01	07	2017	Rockefeller,A.	Direct Submission	NO	NO	NO	NO	NO	NO	NO	NO	NO	NO	NO	NO	NO	NO
Clathrus	Clathrus ruber	Phallales	Clathraceae	NOU	NOU	NO	MICH:KUO	MICH:KUO 03291401	specimen_voucher	NO	NO	NO	NO	NO	NO	USA	USA: California	NO	NO	29	03	2014	1	NO	NO	NO	NO	NO	NO	NO	NO	NO	NO	NO	NO	NO	NO	NO	NO	NO	NO	MK607409.1	NO	NO	NO	NO	04	04	2020
Clathrus	Clathrus sp.	Phallales	Clathraceae	NOU	NOU	NO	TNS	NO	specimen_voucher	KH-JPN09-698 (TNS)	specimen_voucher	NO	NO	NO	NO	NO	NO	NO	NO	NO	NO	NO	3	NO	NO	NO	NO	NO	NO	NO	NO	NO	NO	NO	NO	NO	NO	NO	NO	NO	NO	KF783241.1	NO	NO	NO	NO	31	12	2015
Clathrus	Clathrus sp.	Phallales	Clathraceae	NOU	NOU	NO	MICH:KUO	MICH:KUO 10031201	specimen_voucher	NO	NO	NO	NO	NO	NO	USA	USA: Florida	NO	NO	03	10	2012	1	NO	NO	NO	NO	NO	NO	NO	NO	NO	NO	NO	NO	NO	NO	NO	NO	NO	NO	MK607406.1	NO	NO	NO	NO	04	04	2020
Clathrus	Clathrus transvaalensis	Phallales	Clathraceae	NOU	NOU	NO	MICH:KUO	MICH:KUO 03111401	specimen_voucher	NO	NO	NO	NO	NO	NO	South Africa	NO	NO	NO	11	03	2014	2	NO	NO	NO	NO	NO	NO	NO	NO	NO	NO	NO	NO	NO	NO	NO	NO	NO	NO	MK607405.1	NO	NO	NO	NO	04	04	2020
Claustula	Claustula fischeri	Phallales	Phallaceae	NOU	NOU	NO	OSC	OSC122661	strain	RPB4-40; EF4-40	isolate	NO	NO	NO	NO	NO	NO	NO	NO	NO	NO	NO	2	NO	NO	NO	NO	NO	NO	NO	NO	NO	NO	NO	NO	NO	NO	NO	NO	NO	NO	NO	NO	NO	NO	NO	NO	NO	NO
Claustula	Claustula fischeri	Phallales	Phallaceae	NOU	NOU	NO	NO	NO	NO	REB2326; SSU4-11; RPB4-41; EF4-41	strain; isolate	NO	NO	NO	NO	NO	NO	NO	NO	NO	NO	NO	3	NO	NO	NO	NO	NO	NO	NO	NO	NO	NO	NO	NO	NO	NO	NO	NO	NO	NO	NO	NO	NO	NO	NO	NO	NO	NO
Colus	Colus hirudinosus	Phallales	Phallaceae	NOU	NOU	NO	UC	UC 955042	specimen_voucher	NO	NO	NO	NO	NO	NO	Israel	NO	NO	NO	02	01	1952	1	NO	NO	NO	NO	NO	NO	NO	NO	NO	NO	NO	NO	NO	NO	NO	NO	NO	NO	MK607412.1	NO	NO	NO	NO	04	04	2020
Dictyophora	Dictyophora duplicata*	Phallales	Phallaceae	NOU	NOU	NO	OSC	OSC38819	strain	LSU2-5; SSU2-5; ATP2-5; RPB4-42; EF4-42	isolate	NO	NO	NO	NO	NO	NO	NO	NO	NO	NO	NO	5	NO	NO	NO	NO	NO	NO	NO	NO	NO	NO	NO	NO	NO	NO	NO	NO	NO	NO	DQ218481.1	NO	NO	NO	NO	30	12	2006
Dictyophora	Dictyophora indusiata	Phallales	Phallaceae	NOU	NOU	NO	OSC	OSC36088	strain	LSU4-30; SSU4-12; ATP4-33; RPB4-43; EF4-43	isolate	NO	NO	NO	NO	NO	NO	NO	NO	NO	NO	NO	5	NO	NO	NO	NO	NO	NO	NO	NO	NO	NO	NO	NO	NO	NO	NO	NO	NO	NO	DQ218627.1	NO	NO	NO	NO	30	12	2006
Dictyophora	Dictyophora indusiata*	Phallales	Phallaceae	NOU	NOU	NO	ATCC	ATCC 60891	strain; db_xref	ASI 32003	strain	NO	NO	NO	NO	NO	NO	NO	NO	NO	NO	NO	1	NO	ITSG	NO	AF324157.2	NO	NO	NO	18	02	2001	Cheong,J.-C.	rDNA ITS sequence of Dictyophora indusiata	UNP	UNP	NO	NO	NO	NO	NO	NO	NO	NO	NO	NO	NO	NO
Dictyophora	Dictyophora indusiata*	Phallales	Phallaceae	Phallales	Phallaceae	NO	ATCC	ATCC 60890	strain; db_xref	ASI 32005	strain	NO	NO	NO	NO	NO	NO	NO	NO	NO	NO	NO	1	NO	ITSGU	SH1524983.08FU	AF324158.2	NO	NO	NO	18	02	2001	Cheong,J.-C.	rDNA ITS sequence of Dictyophora indusiata	UNP	UNP	NO	NO	NO	NO	NO	NO	NO	NO	NO	NO	NO	NO
Dictyophora	Dictyophora indusiata	Phallales	Phallaceae	Phallales	Phallaceae	NO	ATCC	ATCC 60890	strain; db_xref	ASI 32006	strain	NO	NO	NO	NO	NO	NO	NO	NO	NO	NO	NO	1	NO	ITSGU	SH1524983.08FU	AF324159.2	NO	NO	NO	18	02	2001	Cheong,J.-C.	rDNA ITS sequence of Dictyophora indusiata	UNP	UNP	NO	NO	NO	NO	NO	NO	NO	NO	NO	NO	NO	NO
Dictyophora	Dictyophora indusiata	Phallales	Phallaceae	Phallales	Phallaceae	NO	ATCC	ATCC 60890	strain; db_xref	ASI 32011	strain	NO	NO	NO	NO	NO	NO	NO	NO	NO	NO	NO	1	NO	ITSGU	SH1524983.08FU	AF324160.2	NO	NO	NO	18	02	2001	Cheong,J.-C.	rDNA ITS sequence of Dictyophora indusiata	UNP	UNP	NO	NO	NO	NO	NO	NO	NO	NO	NO	NO	NO	NO
Dictyophora	Dictyophora indusiata	Phallales	Phallaceae	Phallales	Phallaceae	NO	ATCC	ATCC 60890	strain; db_xref	ASI 32013	strain	NO	NO	NO	NO	NO	NO	NO	NO	NO	NO	NO	1	NO	ITSGU	SH1524983.08FU	AF324161.2	NO	NO	NO	18	02	2001	Cheong,J.-C.	rDNA ITS sequence of Dictyophora indusiata	UNP	UNP	NO	NO	NO	NO	NO	NO	NO	NO	NO	NO	NO	NO
Dictyophora	Dictyophora indusiata	Phallales	Phallaceae	Phallales	Phallaceae	NO	NO	NO	NO	ASI 32001	strain	NO	NO	NO	NO	NO	NO	NO	NO	NO	NO	NO	1	NO	ITSGU	SH1524983.08FU	AF324172.2	NO	NO	NO	18	02	2001	Cheong,J.-C.	rDNA ITS sequence of Dictyophora indusiata	UNP	UNP	NO	NO	NO	NO	NO	NO	NO	NO	NO	NO	NO	NO
Dictyophora	Dictyophora indusiata	Phallales	Phallaceae	Phallales	Phallaceae	NO	NO	NO	NO	68	isolate	NO	NO	NO	NO	NO	NO	NO	NO	NO	NO	NO	1	NO	ITSGU	SH1572643.08FU	JN182874.1	NO	NO	NO	09	08	2011	He,X., Lin,Q., Zheng,J. and Shang,Y.	The morphylogy molecule identify of fungi in Sichuan basin	UNP	UNP	ITS5	ggaagtaaaagtcgtaacaagg	ITS4	tcctccgcttattgatatgc	NO	NO	NO	NO	NO	NO	NO	NO
Dictyophora	Dictyophora indusiata	Phallales	Phallaceae	Phallales	Phallaceae	NO	NO	NO	NO	KSRF-0005	isolate	fruiting body	NO	NO	NO	India	NO	NO	NO	19	09	2014	1	NO	ITSGU	SH1572642.08FU	MF510374.1	NO	NO	NO	05	06	2018	Rajput,K.S. and Ravi,S.P.	Therapeutic Evaluation of Fungi from Gujarat	UNP	UNP	NO	NO	NO	NO	NO	NO	NO	NO	NO	NO	NO	NO
Dictyophora	Dictyophora indusiata	Phallales	Phallaceae	Phallales	Phallaceae	NO	NO	NO	NO	JY1	isolate	NO	NO	NO	NO	NO	NO	NO	NO	NO	NO	NO	1	NO	ITSGU	SH1659007.08FU	MF919474.1	NO	NO	NO	31	07	2018	Wu,X.	Direct Submission	NO	NO	NO	NO	NO	NO	NO	NO	NO	NO	NO	NO	NO	NO
Dictyophora	Dictyophora indusiata	Phallales	Phallaceae	NOU	NOU	NO	NO	NO	NO	ZS03	strain	NO	NO	NO	NO	NO	NO	NO	NO	NO	NO	NO	1	NO	ITSG	NO	MH464257.1	NO	NO	NO	16	06	2018	Feng,J.	Identification of the mycelia of Dictyophora echinovolvata and its antioxidative activity in liquid submerged fermentation under different fermentation scales	UNP	UNP	NO	NO	NO	NO	NO	NO	NO	NO	NO	NO	NO	NO
Dictyophora	Dictyophora indusiata f. lutea	Phallales	Phallaceae	Phallales	Phallaceae	NO	NO	NO	NO	ASI 32009	strain	NO	NO	NO	NO	NO	NO	NO	NO	NO	NO	NO	1	NO	ITSGU	SH1572646.08FU	AF324173.2	NO	NO	NO	18	02	2001	Cheong,J.-C.	rDNA ITS sequence of Dictyophora indusiata	UNP	UNP	NO	NO	NO	NO	NO	NO	NO	NO	NO	NO	NO	NO
Dictyophora	Dictyophora indusiata f. lutea	Phallales	Phallaceae	Phallales	Phallaceae	NO	NO	NO	NO	NO	NO	NO	NO	NO	NO	China	NO	NO	NO	NO	NO	NO	1	NO	ITSGU	SH1572643.08FU	HQ414538.1	NO	NO	NO	24	04	2011	Sheng,H.X.	Sequence analyzed of Dictyophora indusiata f. Lutea	UNP	UNP	ITS5	ggaagtaaaagtcgtaacaagg	ITS4	tcctccgcttattgatatgc	NO	NO	NO	NO	NO	NO	NO	NO
Dictyophora	Dictyophora indusiata f. lutea	Phallales	Phallaceae	Phallales	Phallaceae	NO	TNS	NO	specimen_voucher	TNS voucher Kasuya B218	specimen_voucher	NO	NO	NO	NO	Japan	Japan: Shiga, Otsu	NO	NO	22	07	2010	2	NO	ITSGU	SH1572647.08FU	KP222543.1	NO	NO	NO	19	04	2015	Kasuya,T., Uchida,A. and Hosaka,K.	Phallus hadriani, a rare fungus discovered from Eastern Hokkaido, Japan	UNP	UNP	NO	NO	NO	NO	KP222545.1	NO	NO	NO	NO	19	04	2015
Dictyophora	Dictyophora phalloidea*	Phallales	Phallaceae	Phallales	Phallaceae	NO	ATCC	ATCC 64927	strain; db_xref	ASI 32012	strain	NO	NO	NO	NO	NO	NO	NO	NO	NO	NO	NO	1	NO	ITSGU	SH1524983.08FU	AF324162.2	NO	NO	NO	18	02	2001	Cheong,J.-C.	rDNA ITS sequence of Dictyophora indusiata	UNP	UNP	NO	NO	NO	NO	NO	NO	NO	NO	NO	NO	NO	NO
Dictyophora	Dictyophora rubrovolvata*	Phallales	Phallaceae	NOU	NOU	NO	NO	NO	NO	YZS033	strain	NO	NO	NO	NO	China	China: Guizhou Province	NO	NO	NO	NO	NO	1	NO	ITSG	NO	KF939499.1	NO	NO	NO	26	02	2015	Lu,Y.Y.	A study on genetic diversity of Dictyophora rubrovolvata Gui Zhou province based on ITS sequence analysis	UNP	UNP	NO	NO	NO	NO	NO	NO	NO	NO	NO	NO	NO	NO
Dictyophora	Dictyophora rubrovolvata*	Phallales	Phallaceae	NOU	NOU	NO	NO	NO	NO	YZS035	strain	NO	NO	NO	NO	China	China: Guizhou Province	NO	NO	NO	NO	NO	1	NO	ITSG	NO	KF939500.1	NO	NO	NO	26	02	2015	Lu,Y.Y.	A study on genetic diversity of Dictyophora rubrovolvata Gui Zhou province based on ITS sequence analysis	UNP	UNP	NO	NO	NO	NO	NO	NO	NO	NO	NO	NO	NO	NO
Dictyophora	Dictyophora rubrovolvata	Phallales	Phallaceae	Phallales	Phallaceae	NO	NO	NO	NO	ZS036	strain	NO	NO	NO	NO	China	China: Guizhou Province	NO	NO	NO	NO	NO	1	NO	ITSGU	SH1524983.08FU	KF939501.1	NO	NO	NO	26	02	2015	Lu,Y.Y.	A study on genetic diversity of Dictyophora rubrovolvata Gui Zhou province based on ITS sequence analysis	UNP	UNP	NO	NO	NO	NO	NO	NO	NO	NO	NO	NO	NO	NO
Dictyophora	Dictyophora rubrovolvata	Phallales	Phallaceae	Phallales	Phallaceae	NO	NO	NO	NO	YZS039	strain	NO	NO	NO	NO	China	China: Guizhou Province	NO	NO	NO	NO	NO	1	NO	ITSGU	SH1524983.08FU	KF939502.1	NO	NO	NO	26	02	2015	Lu,Y.Y.	A study on genetic diversity of Dictyophora rubrovolvata Gui Zhou province based on ITS sequence analysis	UNP	UNP	NO	NO	NO	NO	NO	NO	NO	NO	NO	NO	NO	NO
Dictyophora	Dictyophora rubrovolvata	Phallales	Phallaceae	NOU	NOU	NO	NO	NO	NO	YZS040	strain	NO	NO	NO	NO	China	China: Guizhou Province	NO	NO	NO	NO	NO	1	NO	ITSG	NO	KF939503.1	NO	NO	NO	26	02	2015	Lu,Y.Y.	A study on genetic diversity of Dictyophora rubrovolvata Gui Zhou province based on ITS sequence analysis	UNP	UNP	NO	NO	NO	NO	NO	NO	NO	NO	NO	NO	NO	NO
Dictyophora	Dictyophora rubrovolvata	Phallales	Phallaceae	NOU	NOU	NO	NO	NO	NO	YZS043	strain	NO	NO	NO	NO	China	China: Guizhou Province	NO	NO	NO	NO	NO	1	NO	ITSG	NO	KF939504.1	NO	NO	NO	26	02	2015	Lu,Y.Y.	A study on genetic diversity of Dictyophora rubrovolvata Gui Zhou province based on ITS sequence analysis	UNP	UNP	NO	NO	NO	NO	NO	NO	NO	NO	NO	NO	NO	NO
Dictyophora	Dictyophora rubrovolvata	Phallales	Phallaceae	NOU	NOU	NO	NO	NO	NO	YZS045	strain	NO	NO	NO	NO	China	China: Guizhou Province	NO	NO	NO	NO	NO	1	NO	ITSG	NO	KF939505.1	NO	NO	NO	26	02	2015	Lu,Y.Y.	A study on genetic diversity of Dictyophora rubrovolvata Gui Zhou province based on ITS sequence analysis	UNP	UNP	NO	NO	NO	NO	NO	NO	NO	NO	NO	NO	NO	NO
Dictyophora	Dictyophora rubrovolvata	Phallales	Phallaceae	NOU	NOU	NO	NO	NO	NO	YZS046	strain	NO	NO	NO	NO	China	China: Guizhou Province	NO	NO	NO	NO	NO	1	NO	ITSG	NO	KF939506.1	NO	NO	NO	26	02	2015	Lu,Y.Y.	A study on genetic diversity of Dictyophora rubrovolvata Gui Zhou province based on ITS sequence analysis	UNP	UNP	NO	NO	NO	NO	NO	NO	NO	NO	NO	NO	NO	NO
Dictyophora	Dictyophora rubrovolvata	Phallales	Phallaceae	NOU	NOU	NO	NO	NO	NO	YZS047	strain	NO	NO	NO	NO	China	China: Guizhou Province	NO	NO	NO	NO	NO	1	NO	ITSG	NO	KF939507.1	NO	NO	NO	26	02	2015	Lu,Y.Y.	A study on genetic diversity of Dictyophora rubrovolvata Gui Zhou province based on ITS sequence analysis	UNP	UNP	NO	NO	NO	NO	NO	NO	NO	NO	NO	NO	NO	NO
Dictyophora	Dictyophora rubrovolvata	Phallales	Phallaceae	NOU	NOU	NO	NO	NO	NO	YZS052	strain	NO	NO	NO	NO	China	China: Guizhou Province	NO	NO	NO	NO	NO	1	NO	ITSG	NO	KF939508.1	NO	NO	NO	26	02	2015	Lu,Y.Y.	A study on genetic diversity of Dictyophora rubrovolvata Gui Zhou province based on ITS sequence analysis	UNP	UNP	NO	NO	NO	NO	NO	NO	NO	NO	NO	NO	NO	NO
Dictyophora	Dictyophora rubrovolvata	Phallales	Phallaceae	Phallales	Phallaceae	NO	NO	NO	NO	ZS038	strain	NO	NO	NO	NO	China	China: Guizhou Province	NO	NO	NO	NO	NO	1	NO	ITSGU	SH1524983.08FU	KF939509.1	NO	NO	NO	26	02	2015	Lu,Y.Y.	A study on genetic diversity of Dictyophora rubrovolvata Gui Zhou province based on ITS sequence analysis	UNP	UNP	NO	NO	NO	NO	NO	NO	NO	NO	NO	NO	NO	NO
Dictyophora	Dictyophora rubrovolvata	Phallales	Phallaceae	NOU	NOU	NO	NO	NO	NO	YZS010-1	strain	NO	NO	NO	NO	China	China: Guizhou Province	NO	NO	NO	NO	NO	1	NO	ITSG	NO	KF939510.1	NO	NO	NO	26	02	2015	Lu,Y.Y.	A study on genetic diversity of Dictyophora rubrovolvata Gui Zhou province based on ITS sequence analysis	UNP	UNP	NO	NO	NO	NO	NO	NO	NO	NO	NO	NO	NO	NO
Dictyophora	Dictyophora rubrovolvata	Phallales	Phallaceae	NOU	NOU	NO	NO	NO	NO	YZS010-2	strain	NO	NO	NO	NO	China	China: Guizhou Province	NO	NO	NO	NO	NO	1	NO	ITSG	NO	KF939511.1	NO	NO	NO	26	02	2015	Lu,Y.Y.	A study on genetic diversity of Dictyophora rubrovolvata Gui Zhou province based on ITS sequence analysis	UNP	UNP	NO	NO	NO	NO	NO	NO	NO	NO	NO	NO	NO	NO
Dictyophora	Dictyophora rubrovolvata	Phallales	Phallaceae	NOU	NOU	NO	NO	NO	NO	YZS012	strain	NO	NO	NO	NO	China	China: Guizhou Province	NO	NO	NO	NO	NO	1	NO	ITSG	NO	KF939512.1	NO	NO	NO	26	02	2015	Lu,Y.Y.	A study on genetic diversity of Dictyophora rubrovolvata Gui Zhou province based on ITS sequence analysis	UNP	UNP	NO	NO	NO	NO	NO	NO	NO	NO	NO	NO	NO	NO
Dictyophora	Dictyophora rubrovolvata	Phallales	Phallaceae	Phallales	Phallaceae	NO	NO	NO	NO	YZS018	strain	NO	NO	NO	NO	China	China: Guizhou Province	NO	NO	NO	NO	NO	1	NO	ITSGU	SH1524983.08FU	KF939513.1	NO	NO	NO	26	02	2015	Lu,Y.Y.	A study on genetic diversity of Dictyophora rubrovolvata Gui Zhou province based on ITS sequence analysis	UNP	UNP	NO	NO	NO	NO	NO	NO	NO	NO	NO	NO	NO	NO
Dictyophora	Dictyophora rubrovolvata	Phallales	Phallaceae	NOU	NOU	NO	NO	NO	NO	YZS041	strain	NO	NO	NO	NO	China	China: Guizhou Province	NO	NO	NO	NO	NO	1	NO	ITSG	NO	KF939514.1	NO	NO	NO	26	02	2015	Lu,Y.Y.	A study on genetic diversity of Dictyophora rubrovolvata Gui Zhou province based on ITS sequence analysis	UNP	UNP	NO	NO	NO	NO	NO	NO	NO	NO	NO	NO	NO	NO
Dictyophora	Dictyophora rubrovolvata	Phallales	Phallaceae	NOU	NOU	NO	NO	NO	NO	YZS044	strain	NO	NO	NO	NO	China	China: Guizhou Province	NO	NO	NO	NO	NO	1	NO	ITSG	NO	KF939515.1	NO	NO	NO	26	02	2015	Lu,Y.Y.	A study on genetic diversity of Dictyophora rubrovolvata Gui Zhou province based on ITS sequence analysis	UNP	UNP	NO	NO	NO	NO	NO	NO	NO	NO	NO	NO	NO	NO
Dictyophora	Dictyophora rubrovolvata	Phallales	Phallaceae	NOU	NOU	NO	NO	NO	NO	ZS017	strain	NO	NO	NO	NO	China	China: Guizhou Province	NO	NO	NO	NO	NO	1	NO	ITSG	NO	KF939516.1	NO	NO	NO	26	02	2015	Lu,Y.Y.	A study on genetic diversity of Dictyophora rubrovolvata Gui Zhou province based on ITS sequence analysis	UNP	UNP	NO	NO	NO	NO	NO	NO	NO	NO	NO	NO	NO	NO
Dictyophora	Dictyophora rubrovolvata	Phallales	Phallaceae	Phallales	Phallaceae	NO	NO	NO	NO	D20	strain	fruiting body	NO	NO	NO	China	NO	NO	NO	NO	NO	NO	1	NO	ITSGU	SH1524983.08FU	MH381785.1	NO	NO	NO	29	05	2018	Lu,Y.Y.	Direct Submission	NO	NO	ITS1	NO	ITS4	NO	NO	NO	NO	NO	NO	NO	NO	NO
Dictyophora	Dictyophora rubrovolvata	Phallales	Phallaceae	NOU	NOU	NO	NO	NO	NO	YZS022	strain	fruiting body	NO	NO	NO	China	NO	NO	NO	NO	NO	NO	1	NO	ITSG	NO	MH381786.1	NO	NO	NO	29	05	2018	Lu,Y.Y.	Direct Submission	NO	NO	ITS1	NO	ITS4	NO	NO	NO	NO	NO	NO	NO	NO	NO
Dictyophora	Dictyophora rubrovolvata	Phallales	Phallaceae	NOU	NOU	NO	NO	NO	NO	ZS037	strain	fruiting body	NO	NO	NO	China	NO	NO	NO	NO	NO	NO	1	NO	ITSG	NO	MH381787.1	NO	NO	NO	29	05	2018	Lu,Y.Y.	Direct Submission	NO	NO	ITS1	NO	ITS4	NO	NO	NO	NO	NO	NO	NO	NO	NO
Dictyophora	Dictyophora rubrovolvata	Phallales	Phallaceae	NOU	NOU	NO	NO	NO	NO	YZS048	strain	fruiting body	NO	NO	NO	China	NO	NO	NO	NO	NO	NO	1	NO	ITSG	NO	MH381788.1	NO	NO	NO	29	05	2018	Lu,Y.Y.	Direct Submission	NO	NO	ITS1	NO	ITS4	NO	NO	NO	NO	NO	NO	NO	NO	NO
Dictyophora	Dictyophora rubrovolvata	Phallales	Phallaceae	NOU	NOU	NO	NO	NO	NO	MHHNU 7680	specimen_voucher	NO	NO	NO	NO	China	China: Hunan	NO	NO	NO	NO	NO	1	NO	ITSG	NO	MK172818.1	NO	NO	NO	15	04	2019	Chen,Z.H. and Zhang,P.	Atlas of Macrofungi in Hunan	UNP	UNP	NO	NO	NO	NO	NO	NO	NO	NO	NO	NO	NO	NO
Dictyophora	Dictyophora sp.	Phallales	Phallaceae	Phallales	Phallaceae	NO	NO	NO	NO	KHCAM10143	specimen_voucher	NO	NO	NO	NO	NO	NO	NO	NO	NO	NO	NO	1	NO	ITSGU	SH2710276.08FU	MG678509.1	NO	NO	NO	11	10	2019	Cabral,T.S., Silva,B.D.B., Martin,M.P., Clement,C.R., Hosaka,K. and Baseia,I.G.	Behind the veil - exploring the diversity in Phallus indusiatus s.l. (Phallomycetidae, Basidiomycota)	MycoKeys 58, 103-127	2019	NO	NO	NO	NO	NO	NO	NO	NO	NO	NO	NO	NO
Dictyophora	Dictyophora sp.	Phallales	Phallaceae	Phallales	Phallaceae	NO	NO	NO	NO	KH_TH09_097	specimen_voucher	NO	NO	NO	NO	NO	NO	NO	NO	NO	NO	NO	1	NO	ITSGU	SH2710278.08FU	MG678510.1	NO	NO	NO	11	10	2019	Cabral,T.S., Silva,B.D.B., Martin,M.P., Clement,C.R., Hosaka,K. and Baseia,I.G.	Behind the veil - exploring the diversity in Phallus indusiatus s.l. (Phallomycetidae, Basidiomycota)	MycoKeys 58, 103-127	2019	NO	NO	NO	NO	NO	NO	NO	NO	NO	NO	NO	NO
Dictyophora	Dictyophora sp.	Phallales	Phallaceae	Phallales	Phallaceae	NO	NO	NO	NO	KHTH09070	specimen_voucher	NO	NO	NO	NO	NO	NO	NO	NO	NO	NO	NO	1	NO	ITSGU	SH2710277.08FU	MG678511.1	NO	NO	NO	11	10	2019	Cabral,T.S., Silva,B.D.B., Martin,M.P., Clement,C.R., Hosaka,K. and Baseia,I.G.	Behind the veil - exploring the diversity in Phallus indusiatus s.l. (Phallomycetidae, Basidiomycota)	MycoKeys 58, 103-127	2019	NO	NO	NO	NO	NO	NO	NO	NO	NO	NO	NO	NO
Dictyophora	Dictyophora sp.	Phallales	Phallaceae	Phallales	Phallaceae	NO	NO	NO	NO	KHCAM10033	specimen_voucher	NO	NO	NO	NO	NO	NO	NO	NO	NO	NO	NO	1	NO	ITSGU	SH2710276.08FU	MG678512.1	NO	NO	NO	11	10	2019	Cabral,T.S., Silva,B.D.B., Martin,M.P., Clement,C.R., Hosaka,K. and Baseia,I.G.	Behind the veil - exploring the diversity in Phallus indusiatus s.l. (Phallomycetidae, Basidiomycota)	MycoKeys 58, 103-127	2019	NO	NO	NO	NO	NO	NO	NO	NO	NO	NO	NO	NO
Gastrosporium	Gastrosporium gossypinum	Boletales	Gastrosporiaceae	NOU	NOU	Holotype	TNS	TNS-F-79676	specimen_voucher	Kasuya B2324	isolate	NO	NO	NO	NO	Japan	Japan: Ibaraki, Kamisu	NO	NO	04	05	2015	1	R	NO	NO	NO	NO	NO	NO	NO	NO	NO	NO	NO	NO	NO	NO	NO	NO	NO	NG_070824.1	NO	NO	YES	MN954696	25	09	2020
Gastrosporium	Gastrosporium gossypinum	Boletales	Gastrosporiaceae	Phallales	Gastrosporiaceae	NO	INM	INM<JPN>:2-87241	specimen_voucher	Kasuya B2306	isolate	NO	NO	NO	NO	Japan	Japan: Ibaraki, Kamisu	NO	NO	11	01	2015	2	NO	ITSGUM	SH3592489.08FU	MN954699.1	NO	NO	NO	06	04	2020	Kasuya,T., Hanawa,S. and Hosaka,K.	A new species of Gastrosporium (Phallales) from coastal sand dunes of Ibaraki Prefecture, central Japan	Truffology 3 (1), 9-16	2020	NO	NO	NO	NO	MN954695.1	NO	NO	NO	NO	06	04	2020
Gastrosporium	Gastrosporium gossypinum	Boletales	Gastrosporiaceae	Phallales	Gastrosporiaceae	Holotype	TNS	TNS-F-79676	specimen_voucher	Kasuya B2324	isolate	NO	NO	NO	NO	Japan	Japan: Ibaraki, Kamisu	NO	NO	04	05	2015	2	NO	ITSGUM	SH3592489.08FU	MN954700.1	NO	NO	NO	06	04	2020	Kasuya,T., Hanawa,S. and Hosaka,K.	A new species of Gastrosporium (Phallales) from coastal sand dunes of Ibaraki Prefecture, central Japan	Truffology 3 (1), 9-16	2020	NO	NO	NO	NO	MN954696.1	NO	NO	NO	NO	06	04	2020
Gastrosporium	Gastrosporium gossypinum	Boletales	Gastrosporiaceae	Phallales	Gastrosporiaceae	NO	TNS	TNS-F-79677	specimen_voucher	Kasuya B2342	isolate	NO	NO	NO	NO	Japan	Japan: Ibaraki, Kamisu	NO	NO	23	04	2015	2	NO	ITSGUM	SH3592489.08FU	MN954701.1	NO	NO	NO	06	04	2020	Kasuya,T., Hanawa,S. and Hosaka,K.	A new species of Gastrosporium (Phallales) from coastal sand dunes of Ibaraki Prefecture, central Japan	Truffology 3 (1), 9-16	2020	NO	NO	NO	NO	MN954697.1	NO	NO	NO	NO	06	04	2020
Gastrosporium	Gastrosporium gossypinum	Boletales	Gastrosporiaceae	Phallales	Gastrosporiaceae	NO	TNS	TNS-F-79678	specimen_voucher	Kasuya B2350	isolate	NO	NO	NO	NO	Japan	Japan: Ibaraki, Kamisu	NO	NO	30	05	2015	2	NO	ITSGUM	SH3592489.08FU	MN954702.1	NO	NO	NO	06	04	2020	Kasuya,T., Hanawa,S. and Hosaka,K.	A new species of Gastrosporium (Phallales) from coastal sand dunes of Ibaraki Prefecture, central Japan	Truffology 3 (1), 9-16	2020	NO	NO	NO	NO	MN954698.1	NO	NO	NO	NO	06	04	2020
Gastrosporium	Gastrosporium gossypinum	Boletales	Gastrosporiaceae	Phallales	Gastrosporiaceae	NO	TNS	TNS-F-79679	specimen_voucher	Kasuya B3577	isolate	NO	NO	NO	NO	Japan	Japan: Ibaraki, Kamisu	NO	NO	24	09	2017	1	NO	ITSGUM	SH3592489.08FU	MN954703.1	NO	NO	NO	06	04	2020	Kasuya,T., Hanawa,S. and Hosaka,K.	A new species of Gastrosporium (Phallales) from coastal sand dunes of Ibaraki Prefecture, central Japan	Truffology 3 (1), 9-16	2020	NO	NO	NO	NO	NO	NO	NO	NO	NO	NO	NO	NO
Gastrosporium	Gastrosporium simplex	Boletales	Gastrosporiaceae	Phallales	Gastrosporiaceae	NO	NO	NO	NO	3961	isolate	NO	NO	NO	NO	Hungary	NO	NO	NO	NO	NO	NO	1	NO	ITSGUM	SH3592059.08FU	MT381957.1	NO	NO	NO	02	05	2020	Baski,B., Bona,L., Bratek,Z. and Szeglet,P.	Nature conservation and Gastrosporium simplex	UNP	UNP	NO	NO	NO	NO	NO	NO	NO	NO	NO	NO	NO	NO
Gastrosporium	Gastrosporium simplex	Boletales	Gastrosporiaceae	Phallales	Gastrosporiaceae	NO	S	S-F21795	specimen_voucher	NO	NO	NO	NO	NO	NO	NO	NO	NO	NO	NO	NO	NO	3	NO	NO	NO	NO	NO	NO	NO	NO	NO	NO	NO	NO	NO	NO	NO	NO	NO	NO	KF783242.1	NO	NO	NO	NO	31	12	2015
Gastrosporium	Gastrosporium simplex	Boletales	Gastrosporiaceae	Phallales	Gastrosporiaceae	NO	K	K(M) 154640	specimen_voucher	NO	NO	NO	NO	NO	NO	NO	NO	NO	NO	NO	NO	NO	1	NO	ITSGUM	SH1543435.08FU	GQ981504.1	NO	NO	NO	30	09	2010	Bidartondo,M.I. and Doring,H.		UNP	UNP	NO	NO	NO	NO	NO	NO	NO	NO	NO	NO	NO	NO
Gastrosporium	Gastrosporium simplex	Boletales	Gastrosporiaceae	NOU	NOU	NO	NO	NO	NO	W#2768	strain	NO	NO	NO	NO	NO	NO	NO	NO	NO	NO	NO	2	NO	NO	NO	NO	NO	NO	NO	NO	NO	NO	NO	NO	NO	NO	NO	NO	NO	NO	AF518618.1	NO	NO	NO	NO	02	09	2002
Gelopellis	Gelopellis macrospora	Phallales	Phallaceae	NOU	NOU	NO	BAFC	BAFC30373	strain	LSU4-32; EF4-45	isolate	NO	NO	NO	NO	NO	NO	NO	NO	NO	NO	NO	2	NO	NO	NO	NO	NO	NO	NO	NO	NO	NO	NO	NO	NO	NO	NO	NO	NO	NO	DQ218629.1	NO	NO	NO	NO	30	12	2006
Gelopellis	Gelopellis purpurascens	Phallales	Phallaceae	NOU	NOU	NO	NO	NO	NO	H292; ATP5-1	strain; isolate	NO	NO	NO	NO	NO	NO	NO	NO	NO	NO	NO	1	NO	NO	NO	NO	NO	NO	NO	NO	NO	NO	NO	NO	NO	NO	NO	NO	NO	NO	NO	NO	NO	NO	NO	NO	NO	NO
Gelopellis	Gelopellis sp.	Phallales	Phallaceae	NOU	NOU	NO	NO	NO	NO	H4397; LSU4-33; SSU4-14; ATP4-35; RPB4-45; EF4-46	strain; isolate	NO	NO	NO	NO	NO	NO	NO	NO	NO	NO	NO	5	NO	NO	NO	NO	NO	NO	NO	NO	NO	NO	NO	NO	NO	NO	NO	NO	NO	NO	DQ218630.1	NO	NO	NO	NO	30	12	2006
Gelopellis	Gelopellis sp.	Phallales	Phallaceae	NOU	NOU	NO	NO	NO	NO	H4571; LSU4-34; SSU4-15; ATP4-36; RPB4-46; EF4-47	strain; isolate	NO	NO	NO	NO	NO	NO	NO	NO	NO	NO	NO	5	NO	NO	NO	NO	NO	NO	NO	NO	NO	NO	NO	NO	NO	NO	NO	NO	NO	NO	DQ218631.1	NO	NO	NO	NO	30	12	2006
Gelopellis	Gelopellis sp.	Phallales	Phallaceae	NOU	NOU	NO	MEL	MEL2063389	strain	LSU4-35; ATP4-37; RPB4-47	isolate	NO	NO	NO	NO	NO	NO	NO	NO	NO	NO	NO	3	NO	NO	NO	NO	NO	NO	NO	NO	NO	NO	NO	NO	NO	NO	NO	NO	NO	NO	DQ218632.1	NO	NO	NO	NO	30	12	2006
Gymnotelium	Gymnotelium sp.	Phallales	Phallaceae	NOU	NOU	NO	NO	NO	NO	ZP-R1341; PZ-2019a	specimen_voucher; organism	NO	NO	NO	NO	China	NO	NO	NO	NO	NO	NO	3	NO	ITSG	NO	MK518965.1	YES	NO	NO	01	07	2020	Zhao,P.	Phylogenetic studies of rust fungi in China	UNP	UNP	NO	NO	NO	NO	MK518662.1	YES	NO	NO	NO	01	07	2020
NO	Hysterangiales sp.	Hysterangiales	NO	Phallales	NO	NO	TU	TU112153	Specimen	NO	NO	fruit body	NO	NO	NO	Gabon	NO	0.62775000	10.37796000	06	05	2009	1	NO	ITSGUU	SH1656031.08FU	UNITE: UDB015101 | GenBank: JQ657782 | ENA: JQ657782 | TU112153	YES	NO	NO	16	05	2012	Tedersoo,L., Naadel,T., Bahram,M., Pritsch,K., Buegger,F., Leal,M., Koljalg,U. and Poldmaa,K.	Enzymatic activities and stable isotope patterns of ectomycorrhizal fungi in relation to phylogeny and exploration types in an afrotropical rain forest	New Phytol. 195 (4), 832-843	2012	NO	NO	NO	NO	NO	NO	NO	NO	NO	NO	NO	NO
Ileodictyon	Ileodictyon cibarium	Phallales	Phallaceae	NOU	NOU	NO	OSC	OSC122734	strain	LSU4-36; SSU4-16; ATP4-38; RPB4-48	isolate	NO	NO	NO	NO	NO	NO	NO	NO	NO	NO	NO	4	NO	NO	NO	NO	NO	NO	NO	NO	NO	NO	NO	NO	NO	NO	NO	NO	NO	NO	DQ218633.1	NO	NO	NO	NO	30	12	2006
Ileodictyon	Ileodictyon cibarium	Phallales	Phallaceae	NOU	NOU	NO	OSC	OSC107652	specimen_voucher	NO	NO	NO	NO	NO	NO	NO	NO	NO	NO	NO	NO	NO	3	NO	NO	NO	NO	NO	NO	NO	NO	NO	NO	NO	NO	NO	NO	NO	NO	NO	NO	AY574641.1	NO	NO	NO	NO	31	10	2006
Ileodictyon	Ileodictyon cibarium	Phallales	Phallaceae	NOU	NOU	NO	OSC	OSC 107652	specimen_voucher	NO	NO	NO	NO	NO	NO	Australia	NO	NO	NO	31	07	1980	1	R	NO	NO	NO	NO	NO	NO	NO	NO	NO	NO	NO	NO	NO	NO	NO	NO	NO	MK607403.1	NO	NO	YES	AY574641.1	04	04	2020
Ileodictyon	Ileodictyon cibarium	Phallales	Phallaceae	NOU	NOU	NO	MICH:KUO	MICH:KUO 07041201	specimen_voucher	NO	NO	NO	NO	NO	NO	New Zealand	NO	NO	NO	04	07	2012	2	NO	NO	NO	NO	NO	NO	NO	NO	NO	NO	NO	NO	NO	NO	NO	NO	NO	NO	MK607404.1	NO	NO	NO	NO	04	04	2020
Ileodictyon	Ileodictyon gracile	Phallales	Phallaceae	NOU	NOU	NO	MEL	MEL2024221	strain	LSU4-37; ATP4-39; RPB4-49; EF4-48	isolate	NO	NO	NO	NO	NO	NO	NO	NO	NO	NO	NO	4	NO	NO	NO	NO	NO	NO	NO	NO	NO	NO	NO	NO	NO	NO	NO	NO	NO	NO	DQ218634.1	NO	NO	NO	NO	30	12	2006
Ileodictyon	Ileodictyon gracile	Phallales	Phallaceae	NOU	NOU	NO	MEL	MEL2037639	strain	LSU4-38; SSU4-17; ATP4-40; RPB4-50; EF4-49	isolate	NO	NO	NO	NO	NO	NO	NO	NO	NO	NO	NO	5	NO	NO	NO	NO	NO	NO	NO	NO	NO	NO	NO	NO	NO	NO	NO	NO	NO	NO	DQ218635.1	NO	NO	NO	NO	30	12	2006
Ileodictyon	Ileodictyon gracile	Phallales	Phallaceae	NOU	NOU	NO	MEL	MEL2054561	strain	LSU4-39; ATP4-41; RPB4-51; EF4-50	isolate	NO	NO	NO	NO	NO	NO	NO	NO	NO	NO	NO	4	NO	NO	NO	NO	NO	NO	NO	NO	NO	NO	NO	NO	NO	NO	NO	NO	NO	NO	DQ218636.1	NO	NO	NO	NO	30	12	2006
Ileodictyon	Ileodictyon gracile	Phallales	Phallaceae	Phallales	Clathraceae	NO	NO	NO	NO	54B_S0144	specimen_voucher	NO	NO	NO	NO	Australia	NO	NO	NO	NO	NO	NO	1	NO	ITSGU	SH1561847.08FU	MF503286.1	NO	NO	NO	12	06	2018	Nuske,S.J. and Abell,S.E.	The consequences of losing the northern bettong, a fungal specialist, for the dispersal of ectomycorrhizal fungi	UNP	UNP	NO	NO	NO	NO	NO	NO	NO	NO	NO	NO	NO	NO
Ileodictyon	Ileodictyon gracile	Phallales	Phallaceae	NOU	NOU	NO	NO	NO	NO	F54_S0142	specimen_voucher	NO	NO	NO	NO	Australia	NO	NO	NO	NO	NO	NO	1	NO	NO	NO	NO	NO	NO	NO	NO	NO	NO	NO	NO	NO	NO	NO	NO	NO	NO	MF503272.1	NO	NO	NO	NO	12	06	2018
Itajahya	Itajahya rosea	Phallales	Phallaceae	NOU	NOU	NO	UFRN	UFRN-Fungos 535	specimen_voucher	NO	NO	NO	NO	NO	NO	NO	NO	NO	NO	NO	NO	NO	2	NO	NO	NO	NO	NO	NO	NO	NO	NO	NO	NO	NO	NO	NO	NO	NO	NO	NO	JF968441.1	NO	NO	NO	NO	13	04	2012
Itajahya	Itajahya rosea	Phallales	Phallaceae	Phallales	Phallaceae	NO	UFRN	UFRN-Fungos 1001	specimen_voucher	NO	NO	NO	NO	NO	NO	NO	NO	NO	NO	NO	NO	NO	2	NO	ITSGU	SH2710266.08FU	MG678532.1	NO	NO	NO	11	10	2019	Cabral,T.S., Silva,B.D.B., Martin,M.P., Clement,C.R., Hosaka,K. and Baseia,I.G.	Behind the veil - exploring the diversity in Phallus indusiatus s.l. (Phallomycetidae, Basidiomycota)	MycoKeys 58, 103-127	2019	NO	NO	NO	NO	NO	NO	NO	NO	NO	NO	NO	NO
Itajahya	Itajahya rosea	Phallales	Phallaceae	Phallales	Phallaceae	NO	LAH	LAH 108210	specimen_voucher	NO	NO	NO	NO	NO	NO	Pakistan	Pakistan: Lahore	NO	NO	NO	NO	NO	1	NO	ITSGU	SH1651064.08FU	KF481955.1	NO	NO	NO	31	07	2014	Moreno,G., Khalid,A.N., Alvarado,P., Kreisel,H. and Yousaf,N	Phallus hadriani and P. roseus from Pakistan	UNP	UNP	NO	NO	NO	NO	NO	NO	NO	NO	NO	NO	NO	NO
Itajahya	Itajahya rosea	Phallales	Phallaceae	Phallales	Phallaceae	NO	NO	NO	NO	It	isolate	NO	NO	NO	NO	India	NO	NO	NO	NO	NO	NO	2	NO	ITSGU	SH1651064.08FU	MN135577.1	NO	NO	NO	11	07	2019	Kshirsagar,Y.E. and Borde,M.Y.	Direct Submission	NO	NO	NO	NO	NO	NO	MN134400.1	NO	NO	NO	NO	10	07	2019
Itajahya	Itajahya sp.	Phallales	Phallaceae	Phallales	Phallaceae	NO	NO	NO	NO	BAB-4918	strain	Mushroom	NO	NO	NO	India	NO	NO	NO	NO	NO	NO	1	NO	ITSGU	SH1651064.08FU	KR155015.1	NO	NO	NO	17	05	2015	Patel,M.B., Bhatt,M.M., Joshi,I.H., Joshi,M.N., Bagatharia,S.B., Saxena,A.K. and Rajput,K.S.	ITS1 and ITS2 ribosomal RNA full gene profiling of isolates from Microbial Repository of Biodiversity Gene Bank of Gujarat State Biotechnology Mission	UNP	UNP	NO	NO	NO	NO	NO	NO	NO	NO	NO	NO	NO	NO
Itajahya	Itajahya sp.	Phallales	Phallaceae	Phallales	Phallaceae	NO	NO	NO	NO	BAB-4921	strain	Mushroom	NO	NO	NO	India	NO	NO	NO	NO	NO	NO	1	NO	ITSGU	SH1651064.08FU	KR155002.1	NO	NO	NO	17	05	2015	Patel,M.B., Bhatt,M.M., Joshi,I.H., Joshi,M.N., Bagatharia,S.B., Saxena,A.K. and Rajput,K.S.	ITS1 and ITS2 ribosomal RNA full gene profiling of isolates from Microbial Repository of Biodiversity Gene Bank of Gujarat State Biotechnology Mission	UNP	UNP	NO	NO	NO	NO	NO	NO	NO	NO	NO	NO	NO	NO
Itajahya	Itajahya sp.	Phallales	Phallaceae	Phallales	Phallaceae	NO	NO	NO	NO	BAB-4917	strain	Mushroom	NO	NO	NO	India	NO	NO	NO	NO	NO	NO	1	NO	ITSGU	SH1651064.08FU	KR155014.1	NO	NO	NO	17	05	2015	Patel,M.B., Bhatt,M.M., Joshi,I.H., Joshi,M.N., Bagatharia,S.B., Saxena,A.K. and Rajput,K.S.	ITS1 and ITS2 ribosomal RNA full gene profiling of isolates from Microbial Repository of Biodiversity Gene Bank of Gujarat State Biotechnology Mission	UNP	UNP	NO	NO	NO	NO	NO	NO	NO	NO	NO	NO	NO	NO
Itajahya	Itajahya sp.	Phallales	Phallaceae	Phallales	Phallaceae	NO	NO	NO	NO	BAB-5069	strain	Mushroom	NO	NO	NO	India	NO	NO	NO	NO	NO	NO	1	NO	ITSGU	SH1651064.08FU	KR155114.1	NO	NO	NO	17	05	2015	Patel,M.B., Bhatt,M.M., Joshi,I.H., Joshi,M.N., Bagatharia,S.B., Saxena,A.K. and Rajput,K.S.	ITS1 and ITS2 ribosomal RNA full gene profiling of isolates from Microbial Repository of Biodiversity Gene Bank of Gujarat State Biotechnology Mission	UNP	UNP	NO	NO	NO	NO	NO	NO	NO	NO	NO	NO	NO	NO
Itajahya	Itajahya sp.	Phallales	Phallaceae	Phallales	Phallaceae	NO	NO	NO	NO	voucher BAB-5189	strain	Mushroom	NO	NO	NO	India	NO	NO	NO	NO	NO	NO	1	NO	ITSGU	SH1651064.08FU	KT186171.1	NO	NO	NO	17	08	2015	Thoota,S., Joshi,I.H., Bhatt,M.M., Bhargava,P., Tyagi,S.N., Bagatharia,S.B. and Joshi,M.N.	ITS1 and ITS2 ribosomal RNA gene profiling of isolates from Microbial Repository of Biodiversity Gene Bank of Gujarat State Biotechnology Mission	UNP	UNP	NO	NO	NO	NO	NO	NO	NO	NO	NO	NO	NO	NO
Itajahya	Itajahya sp.	Phallales	Phallaceae	Phallales	Phallaceae	NO	NO	NO	NO	voucher BAB-5199	strain	Mushroom	NO	NO	NO	India	NO	NO	NO	NO	NO	NO	1	NO	ITSGU	SH1651064.08FU	KT186174.1	NO	NO	NO	17	08	2015	Thoota,S., Joshi,I.H., Bhatt,M.M., Bhargava,P., Tyagi,S.N., Bagatharia,S.B. and Joshi,M.N.	ITS1 and ITS2 ribosomal RNA gene profiling of isolates from Microbial Repository of Biodiversity Gene Bank of Gujarat State Biotechnology Mission	UNP	UNP	NO	NO	NO	NO	NO	NO	NO	NO	NO	NO	NO	NO
Jansia	Jansia boninensis	Phallales	Phallaceae	NOU	NOU	NO	TNS	NO	specimen_voucher	KH-JPN10-705 (TNS)	specimen_voucher	NO	NO	NO	NO	NO	NO	NO	NO	NO	NO	NO	4	NO	ITSG	NO	MF447822.1	NO	NO	NO	07	08	2018	Martin,M.P. and Baseia,I.G.	Mutinus verrucosus T.S. Cabral, B.D.B. da Silva, C.R. Clement, K. Hosaka, M.P. Martin, Baseia, sp. nov	UNP	UNP	NO	NO	NO	NO	KF783243.1	NO	NO	NO	NO	31	12	2015
Jansia	Jansia boninensis	Phallales	Phallaceae	NOU	NOU	NO	NO	NO	NO	KH-JPN13-425	specimen_voucher	NO	NO	NO	NO	NO	NO	NO	NO	NO	NO	NO	1	NO	ITSG	NO	MF447812.1	NO	NO	NO	07	08	2018	Martin,M.P. and Baseia,I.G.	Mutinus verrucosus T.S. Cabral, B.D.B. da Silva, C.R. Clement, K. Hosaka, M.P. Martin, Baseia, sp. nov	UNP	UNP	NO	NO	NO	NO	NO	NO	NO	NO	NO	NO	NO	NO
Jansia	Jansia boninensis	Phallales	Phallaceae	NOU	NOU	NO	NO	NO	NO	KH-JPN10-677	specimen_voucher	NO	NO	NO	NO	NO	NO	NO	NO	NO	NO	NO	1	NO	ITSG	NO	MF447813.1	NO	NO	NO	07	08	2018	Martin,M.P. and Baseia,I.G.	Mutinus verrucosus T.S. Cabral, B.D.B. da Silva, C.R. Clement, K. Hosaka, M.P. Martin, Baseia, sp. nov	UNP	UNP	NO	NO	NO	NO	NO	NO	NO	NO	NO	NO	NO	NO
Jansia	Jansia boninensis	Phallales	Phallaceae	NOU	NOU	NO	NO	NO	NO	KH-JPN10-676	specimen_voucher	NO	NO	NO	NO	NO	NO	NO	NO	NO	NO	NO	1	NO	ITSG	NO	MF447814.1	NO	NO	NO	07	08	2018	Martin,M.P. and Baseia,I.G.	Mutinus verrucosus T.S. Cabral, B.D.B. da Silva, C.R. Clement, K. Hosaka, M.P. Martin, Baseia, sp. nov	UNP	UNP	NO	NO	NO	NO	NO	NO	NO	NO	NO	NO	NO	NO
Jansia	Jansia boninensis	Phallales	Phallaceae	NOU	NOU	NO	NO	NO	NO	KH-JPN12-542	specimen_voucher	NO	NO	NO	NO	NO	NO	NO	NO	NO	NO	NO	1	NO	ITSG	NO	MF447815.1	NO	NO	NO	07	08	2018	Martin,M.P. and Baseia,I.G.	Mutinus verrucosus T.S. Cabral, B.D.B. da Silva, C.R. Clement, K. Hosaka, M.P. Martin, Baseia, sp. nov	UNP	UNP	NO	NO	NO	NO	NO	NO	NO	NO	NO	NO	NO	NO
Jansia	Jansia boninensis	Phallales	Phallaceae	NOU	NOU	NO	NO	NO	NO	KH-JPN10-600	specimen_voucher	NO	NO	NO	NO	NO	NO	NO	NO	NO	NO	NO	1	NO	ITSG	NO	MF447816.1	NO	NO	NO	07	08	2018	Martin,M.P. and Baseia,I.G.	Mutinus verrucosus T.S. Cabral, B.D.B. da Silva, C.R. Clement, K. Hosaka, M.P. Martin, Baseia, sp. nov	UNP	UNP	NO	NO	NO	NO	NO	NO	NO	NO	NO	NO	NO	NO
Jansia	Jansia boninensis	Phallales	Phallaceae	NOU	NOU	NO	NO	NO	NO	KH-JPN12-541	specimen_voucher	NO	NO	NO	NO	NO	NO	NO	NO	NO	NO	NO	1	NO	ITSG	NO	MF447817.1	NO	NO	NO	07	08	2018	Martin,M.P. and Baseia,I.G.	Mutinus verrucosus T.S. Cabral, B.D.B. da Silva, C.R. Clement, K. Hosaka, M.P. Martin, Baseia, sp. nov	UNP	UNP	NO	NO	NO	NO	NO	NO	NO	NO	NO	NO	NO	NO
Jansia	Jansia boninensis	Phallales	Phallaceae	NOU	NOU	NO	NO	NO	NO	KH-JPN10-750	specimen_voucher	NO	NO	NO	NO	NO	NO	NO	NO	NO	NO	NO	1	NO	ITSG	NO	MF447818.1	NO	NO	NO	07	08	2018	Martin,M.P. and Baseia,I.G.	Mutinus verrucosus T.S. Cabral, B.D.B. da Silva, C.R. Clement, K. Hosaka, M.P. Martin, Baseia, sp. nov	UNP	UNP	NO	NO	NO	NO	NO	NO	NO	NO	NO	NO	NO	NO
Jansia	Jansia boninensis	Phallales	Phallaceae	NOU	NOU	NO	NO	NO	NO	KH-TBG11-274	specimen_voucher	NO	NO	NO	NO	NO	NO	NO	NO	NO	NO	NO	1	NO	ITSG	NO	MF447819.1	NO	NO	NO	07	08	2018	Martin,M.P. and Baseia,I.G.	Mutinus verrucosus T.S. Cabral, B.D.B. da Silva, C.R. Clement, K. Hosaka, M.P. Martin, Baseia, sp. nov	UNP	UNP	NO	NO	NO	NO	NO	NO	NO	NO	NO	NO	NO	NO
Jansia	Jansia boninensis	Phallales	Phallaceae	NOU	NOU	NO	NO	NO	NO	KH-JPN13-388	specimen_voucher	NO	NO	NO	NO	NO	NO	NO	NO	NO	NO	NO	1	NO	ITSG	NO	MF447821.1	NO	NO	NO	07	08	2018	Martin,M.P. and Baseia,I.G.	Mutinus verrucosus T.S. Cabral, B.D.B. da Silva, C.R. Clement, K. Hosaka, M.P. Martin, Baseia, sp. nov	UNP	UNP	NO	NO	NO	NO	NO	NO	NO	NO	NO	NO	NO	NO
Jansia	Jansia boninensis	Phallales	Phallaceae	NOU	NOU	NO	NO	NO	NO	KH-JPN13-441	specimen_voucher	NO	NO	NO	NO	NO	NO	NO	NO	NO	NO	NO	1	NO	ITSG	NO	MF447823.1	NO	NO	NO	07	08	2018	Martin,M.P. and Baseia,I.G.	Mutinus verrucosus T.S. Cabral, B.D.B. da Silva, C.R. Clement, K. Hosaka, M.P. Martin, Baseia, sp. nov	UNP	UNP	NO	NO	NO	NO	NO	NO	NO	NO	NO	NO	NO	NO
Jansia	Jansia boninensis	Phallales	Phallaceae	NOU	NOU	NO	NO	NO	NO	HFJAU-TD373	specimen_voucher	NO	NO	NO	NO	China	China: Jiangxi	NO	NO	NO	NO	NO	1	NO	ITSG	NO	MN622724.1	NO	NO	NO	03	11	2019	Wang,J.	Direct Submission	NO	NO	NO	NO	NO	NO	NO	NO	NO	NO	NO	NO	NO	NO
Jansia	Jansia sp.	Phallales	Phallaceae	Phallales	Phallaceae	NO	NO	NO	NO	KH-NC11-143	specimen_voucher	NO	NO	NO	NO	NO	NO	NO	NO	NO	NO	NO	1	NO	ITSGU	SH1549527.08FU	MF447824.1	NO	NO	NO	07	08	2018	Martin,M.P. and Baseia,I.G.	Mutinus verrucosus T.S. Cabral, B.D.B. da Silva, C.R. Clement, K. Hosaka, M.P. Martin, Baseia, sp. nov	UNP	UNP	NO	NO	NO	NO	NO	NO	NO	NO	NO	NO	NO	NO
Jansia	Jansia sp.	Phallales	Phallaceae	Phallales	Phallaceae	NO	NO	NO	NO	KH-NC11-149	specimen_voucher	NO	NO	NO	NO	NO	NO	NO	NO	NO	NO	NO	1	NO	ITSGU	SH1549527.08FU	MF447825.1	NO	NO	NO	07	08	2018	Martin,M.P. and Baseia,I.G.	Mutinus verrucosus T.S. Cabral, B.D.B. da Silva, C.R. Clement, K. Hosaka, M.P. Martin, Baseia, sp. nov	UNP	UNP	NO	NO	NO	NO	NO	NO	NO	NO	NO	NO	NO	NO
Kjeldsenia	Kjeldsenia aureispora	Agaricales	Cortinariaceae	NOU	NOU	NO	OSC	OSC56970	specimen_voucher	LSU4-40; RPB4-52; EF4-51	isolate	NO	NO	NO	NO	NO	NO	NO	NO	NO	NO	NO	3	NO	NO	NO	NO	NO	NO	NO	NO	NO	NO	NO	NO	NO	NO	NO	NO	NO	NO	DQ218637.1	NO	NO	NO	NO	30	12	2006
Laternea	Laternea triscapa	Phallales	Phallaceae	NOU	NOU	NO	OSC	OSC122864	strain	LSU4-43; SSU4-18; ATP4-44; RPB4-54; EF4-52	isolate	NO	NO	NO	NO	NO	NO	NO	NO	NO	NO	NO	5	NO	NO	NO	NO	NO	NO	NO	NO	NO	NO	NO	NO	NO	NO	NO	NO	NO	NO	DQ218640.1	NO	NO	NO	NO	30	12	2006
Lysurus	Lysurus borealis*	Phallales	Phallaceae	NOU	NOU	NO	OSC	OSC39531	strain	LSU4-44; ATP4-45; RPB4-55; EF4-53	isolate	NO	NO	NO	NO	NO	NO	NO	NO	NO	NO	NO	4	NO	NO	NO	NO	NO	NO	NO	NO	NO	NO	NO	NO	NO	NO	NO	NO	NO	NO	DQ218641.1	NO	NO	NO	NO	30	12	2006
Lysurus	Lysurus cruciatus	Phallales	Phallaceae	Phallales	Phallaceae	NO	NO	NO	NO	MLHC-296	specimen_voucher	basidiome	NO	NO	NO	Argentina	NO	NO	NO	NO	NO	NO	4	NO	ITSGU	SH1516892.08FU	KY494890.1	NO	NO	NO	31	12	2017	Hernandez Caffot,M.L., Hosaka,K., Dominguez,L.S. and Urcelay,C.	Molecular and morphological data validate the new combination of Lysurus sphaerocephalum from Argentina, with some additional records on Phallales (Agaricomycetes)	Mycologia 110 (2), 419-433	2018	NO	NO	NO	NO	KY494902.1	NO	NO	NO	NO	31	12	2017
Lysurus	Lysurus cruciatus	Phallales	Phallaceae	Phallales	Phallaceae	NO	NO	NO	NO	MLHC-238 (-296 in ITS=mistake)	specimen_voucher	basidiome	NO	NO	NO	Argentina	NO	NO	NO	NO	NO	NO	3	NO	ITSGU	SH1516892.08FU	KY494889.1	NO	NO	NO	31	12	2017	Hernandez Caffot,M.L., Hosaka,K., Dominguez,L.S. and Urcelay,C.	Molecular and morphological data validate the new combination of Lysurus sphaerocephalum from Argentina, with some additional records on Phallales (Agaricomycetes)	Mycologia 110 (2), 419-433	2018	NO	NO	NO	NO	KY494901.1	NO	NO	NO	NO	31	12	2017
Lysurus	Lysurus cruciatus	Phallales	Phallaceae	Phallales	Phallaceae	NO	MA	MA-Fungi 37872	specimen_voucher	CRULYS-1	isolate	basidiome	NO	NO	NO	Spain	Spain:Madrid	NO	NO	NO	NO	NO	1	NO	ITSGU	SH1516892.08FU	AJ878733.1	NO	NO	NO	27	01	2006	Martin,M.P. and Calonge,F.D.	The limits between Lysurus cruciatus and L. cruciatus var. minor	UNP	UNP	NO	NO	NO	NO	NO	NO	NO	NO	NO	NO	NO	NO
Lysurus	Lysurus cruciatus	Phallales	Phallaceae	Phallales	Phallaceae	NO	MA	MA-Fungi 22359	specimen_voucher	CRULYS-2	isolate	basidiome	NO	NO	NO	Spain	Spain: Sevilla	NO	NO	NO	NO	NO	1	NO	ITSGU	SH1516892.08FU	AJ878734.1	NO	NO	NO	27	01	2006	Martin,M.P. and Calonge,F.D.	The limits between Lysurus cruciatus and L. cruciatus var. minor	UNP	UNP	NO	NO	NO	NO	NO	NO	NO	NO	NO	NO	NO	NO
Lysurus	Lysurus cruciatus	Phallales	Phallaceae	Phallales	Phallaceae	NO	NO	NO	NO	CRULYS-3	isolate	basidiome	NO	NO	NO	Spain	Spain: Gerona	NO	NO	NO	NO	NO	1	NO	ITSGU	SH1516892.08FU	AJ878735.1	NO	NO	NO	27	01	2006	Martin,M.P. and Calonge,F.D.	The limits between Lysurus cruciatus and L. cruciatus var. minor	UNP	UNP	NO	NO	NO	NO	NO	NO	NO	NO	NO	NO	NO	NO
Lysurus	Lysurus cruciatus	Phallales	Phallaceae	NOU	NOU	NO	MICH:KUO	MICH:KUO 08031301	specimen_voucher	KUO_08031301_CO	isolate	NO	NO	NO	NO	USA	USA: Colorado	NO	NO	03	08	2013	2	NO	NO	NO	NO	NO	NO	NO	NO	NO	NO	NO	NO	NO	NO	NO	NO	NO	NO	MK652734.1	NO	NO	NO	NO	04	04	2020
Lysurus	Lysurus cruciatus	Phallales	Phallaceae	NOU	NOU	NO	MICH:KUO	MICH:KUO 05061401	specimen_voucher	KUO_05061401_Australia	isolate	NO	NO	NO	NO	Australia	NO	NO	NO	06	05	2014	1	NO	NO	NO	NO	NO	NO	NO	NO	NO	NO	NO	NO	NO	NO	NO	NO	NO	NO	MK652735.1	NO	NO	NO	NO	04	04	2020
Lysurus	Lysurus cruciatus var. nanus	Phallales	Phallaceae	Phallales	Phallaceae	NO	MA	MA-Fungi 33809	specimen_voucher	CRULYS-4	isolate	basidiome	NO	NO	NO	Spain	Spain: Salamanca	NO	NO	NO	NO	NO	1	NO	ITSGU	SH1516892.08FU	AJ878736.1	NO	NO	NO	27	01	2006	Martin,M.P. and Calonge,F.D.	The limits between Lysurus cruciatus and L. cruciatus var. minor	UNP	UNP	NO	NO	NO	NO	NO	NO	NO	NO	NO	NO	NO	NO
Lysurus	Lysurus cruciatus var. nanus	Phallales	Phallaceae	Phallales	Phallaceae	NO	MA	MA-Fungi 39591	specimen_voucher	CRULYS-5	isolate	basidiome	NO	NO	NO	Spain	Spain: Salamanca	NO	NO	NO	NO	NO	1	NO	ITSGU	SH1516892.08FU	AJ878737.1	NO	NO	NO	27	01	2006	Martin,M.P. and Calonge,F.D.	The limits between Lysurus cruciatus and L. cruciatus var. minor	UNP	UNP	NO	NO	NO	NO	NO	NO	NO	NO	NO	NO	NO	NO
Lysurus	Lysurus cruciatus var. nanus	Phallales	Phallaceae	Phallales	Phallaceae	NO	MA	MA Fungi 26792	specimen_voucher	CRULYS-6	isolate	basidiome	NO	NO	NO	Spain	Spain: Salamanca	NO	NO	NO	NO	NO	1	NO	ITSGU	SH1516892.08FU	AJ878738.1	NO	NO	NO	27	01	2006	Martin,M.P. and Calonge,F.D.	The limits between Lysurus cruciatus and L. cruciatus var. minor	UNP	UNP	NO	NO	NO	NO	NO	NO	NO	NO	NO	NO	NO	NO
Lysurus	Lysurus mokusin	Phallales	Phallaceae	NOU	NOU	NO	NO	NO	NO	MB02012; LSU2-31; SSU2-31; ATP2-31; RPB4-56; EF4-54	strain; isolate	NO	NO	NO	NO	NO	NO	NO	NO	NO	NO	NO	5	NO	NO	NO	NO	NO	NO	NO	NO	NO	NO	NO	NO	NO	NO	NO	NO	NO	NO	DQ218507.1	NO	NO	NO	NO	30	12	2006
Lysurus	Lysurus mokusin	Phallales	Phallaceae	NOU	NOU	NO	TNS	NO	specimen_voucher	KH-TBG12-053 (TNS)	specimen_voucher	NO	NO	NO	NO	NO	NO	NO	NO	NO	NO	NO	3	NO	NO	NO	NO	NO	NO	NO	NO	NO	NO	NO	NO	NO	NO	NO	NO	NO	NO	KF783244.1	NO	NO	NO	NO	31	12	2015
Lysurus	Lysurus mokusin	Phallales	Phallaceae	NOU	NOU	NO	TNS	NO	specimen_voucher	KH-TBG12-060 (TNS)	specimen_voucher	NO	NO	NO	NO	NO	NO	NO	NO	NO	NO	NO	3	NO	NO	NO	NO	NO	NO	NO	NO	NO	NO	NO	NO	NO	NO	NO	NO	NO	NO	KF783245.1	NO	NO	NO	NO	31	12	2015
Lysurus	Lysurus mokusin	Phallales	Phallaceae	NOU	NOU	NO	MICH:KUO	MICH:KUO 03201201	specimen_voucher	KUO_03201201_CA	isolate	NO	NO	NO	NO	USA	USA: California	NO	NO	20	03	2012	2	NO	NO	NO	NO	NO	NO	NO	NO	NO	NO	NO	NO	NO	NO	NO	NO	NO	NO	MK652736.1	NO	NO	NO	NO	04	04	2020
Lysurus	Lysurus mokusin	Phallales	Phallaceae	NOU	NOU	NO	CSU	CSU<USA-OK>:CLO 4998	specimen_voucher	CLO_4998_OK	isolate	NO	NO	NO	NO	USA	USA: Oklahoma	NO	NO	30	04	2012	2	NO	NO	NO	NO	NO	NO	NO	NO	NO	NO	NO	NO	NO	NO	NO	NO	NO	NO	MK652737.1	NO	NO	NO	NO	04	04	2020
Lysurus	Lysurus mokusin	Phallales	Phallaceae	NOU	NOU	NO	MICH:KUO	MICH:KUO 06111301	specimen_voucher	KUO_06111301_KS	isolate	NO	NO	NO	NO	USA	USA: Kansas	NO	NO	11	06	2013	2	NO	NO	NO	NO	NO	NO	NO	NO	NO	NO	NO	NO	NO	NO	NO	NO	NO	NO	MK652738.1	NO	NO	NO	NO	04	04	2020
Lysurus	Lysurus periphragmoides	Phallales	Phallaceae	NOU	NOU	NO	TNS	NO	specimen_voucher	TKG-PH80501 (TNS)	specimen_voucher	NO	NO	NO	NO	NO	NO	NO	NO	NO	NO	NO	3	NO	NO	NO	NO	NO	NO	NO	NO	NO	NO	NO	NO	NO	NO	NO	NO	NO	NO	KF783246.1	NO	NO	NO	NO	31	12	2015
Lysurus	Lysurus periphragmoides	Phallales	Phallaceae	NOU	NOU	NO	TNS	TNS-F-20963	specimen_voucher	NO	NO	basidiome	NO	NO	NO	Japan	Japan: Okinawa	NO	NO	NO	NO	NO	1	NO	NO	NO	NO	NO	NO	NO	NO	NO	NO	NO	NO	NO	NO	NO	NO	NO	NO	NO	NO	NO	NO	NO	NO	NO	NO
Lysurus	Lysurus periphragmoides	Phallales	Phallaceae	NOU	NOU	NO	CSU	CSU<USA-OK>:CLO 4797	specimen_voucher	CLO_4797_OK	isolate	NO	NO	NO	NO	USA	USA: Oklahoma	NO	NO	25	04	2009	2	NO	NO	NO	NO	NO	NO	NO	NO	NO	NO	NO	NO	NO	NO	NO	NO	NO	NO	MK652717.1	NO	NO	NO	NO	04	04	2020
Lysurus	Lysurus periphragmoides	Phallales	Phallaceae	NOU	NOU	NO	CSU	CSU<USA-OK>:CLO 2981	specimen_voucher	CLO_2981_OK	isolate	NO	NO	NO	NO	USA	USA: Oklahoma	NO	NO	12	10	1990	2	NO	NO	NO	NO	NO	NO	NO	NO	NO	NO	NO	NO	NO	NO	NO	NO	NO	NO	MK652739.1	NO	NO	NO	NO	04	04	2020
Lysurus	Lysurus periphragmoides	Phallales	Phallaceae	NOU	NOU	NO	CSU	CSU<USA-OK>:CLO 4497	specimen_voucher	CLO_4497_OK	isolate	NO	NO	NO	NO	USA	USA: Oklahoma	NO	NO	21	11	2004	2	NO	NO	NO	NO	NO	NO	NO	NO	NO	NO	NO	NO	NO	NO	NO	NO	NO	NO	MK652740.1	NO	NO	NO	NO	04	04	2020
Lysurus	Lysurus periphragmoides	Phallales	Phallaceae	NOU	NOU	NO	CSU	CSU<USA-OK>:CLO 3223	specimen_voucher	CLO_3223_OK	isolate	NO	NO	NO	NO	USA	USA: Oklahoma	NO	NO	22	09	1991	2	NO	NO	NO	NO	NO	NO	NO	NO	NO	NO	NO	NO	NO	NO	NO	NO	NO	NO	MK652741.1	NO	NO	NO	NO	04	04	2020
Lysurus	Lysurus periphragmoides	Phallales	Phallaceae	NOU	NOU	NO	CSU	CSU<USA-OK>:CLO 3219	specimen_voucher	CLO_3219_OK	isolate	NO	NO	NO	NO	USA	USA: Oklahoma	NO	NO	20	09	1991	2	NO	NO	NO	NO	NO	NO	NO	NO	NO	NO	NO	NO	NO	NO	NO	NO	NO	NO	MK652742.1	NO	NO	NO	NO	04	04	2020
Lysurus	Lysurus periphragmoides	Phallales	Phallaceae	NOU	NOU	NO	CSU	CSU<USA-OK>:CLO 4490	specimen_voucher	CLO_4490_OK	isolate	NO	NO	NO	NO	USA	USA: Oklahoma	NO	NO	09	11	2004	2	NO	NO	NO	NO	NO	NO	NO	NO	NO	NO	NO	NO	NO	NO	NO	NO	NO	NO	MK652743.1	NO	NO	NO	NO	04	04	2020
Lysurus	Lysurus sp.*	Phallales	Phallaceae	Phallales	Phallaceae	NO	TNS	TNS-F-15676	specimen_voucher	NO	NO	basidiome	NO	NO	NO	Japan	Japan: Shizuoka	NO	NO	NO	NO	NO	4	NO	ITSGU	SH1648579.08FU	KY494891.1	NO	NO	NO	31	12	2017	Hernandez Caffot,M.L., Hosaka,K., Dominguez,L.S. and Urcelay,C.	Molecular and morphological data validate the new combination of Lysurus sphaerocephalum from Argentina, with some additional records on Phallales (Agaricomycetes)	Mycologia 110 (2), 419-433	2018	NO	NO	NO	NO	KY494904.1	NO	NO	NO	NO	31	12	2017
Lysurus	Lysurus sp.*	Phallales	Phallaceae	Phallales	Phallaceae	NO	TNS	TNS-F-15681	specimen_voucher	NO	NO	basidiome	NO	NO	NO	Japan	Japan: Shizuoka	NO	NO	NO	NO	NO	4	NO	ITSGU	SH1648579.08FU	KY494892.1	NO	NO	NO	31	12	2017	Hernandez Caffot,M.L., Hosaka,K., Dominguez,L.S. and Urcelay,C.	Molecular and morphological data validate the new combination of Lysurus sphaerocephalum from Argentina, with some additional records on Phallales (Agaricomycetes)	Mycologia 110 (2), 419-433	2018	NO	NO	NO	NO	KY494905.1	NO	NO	NO	NO	31	12	2017
Lysurus	Lysurus sp.	Phallales	Phallaceae	Phallales	Phallaceae	NO	TNS	TNS-F-15686	specimen_voucher	NO	NO	basidiome	NO	NO	NO	Japan	Japan: Shizuoka	NO	NO	NO	NO	NO	4	NO	ITSGU	SH1648579.08FU	KY494893.1	NO	NO	NO	31	12	2017	Hernandez Caffot,M.L., Hosaka,K., Dominguez,L.S. and Urcelay,C.	Molecular and morphological data validate the new combination of Lysurus sphaerocephalum from Argentina, with some additional records on Phallales (Agaricomycetes)	Mycologia 110 (2), 419-433	2018	NO	NO	NO	NO	KY494906.1	NO	NO	NO	NO	31	12	2017
Lysurus	Lysurus sp.	Phallales	Phallaceae	Phallales	Phallaceae	NO	TNS	TNS-F-13132	specimen_voucher	NO	NO	basidiome	NO	NO	NO	Japan	Japan: Ibaraki	NO	NO	NO	NO	NO	4	NO	ITSGU	SH1648579.08FU	KY494896.1	NO	NO	NO	31	12	2017	Hernandez Caffot,M.L., Hosaka,K., Dominguez,L.S. and Urcelay,C.	Molecular and morphological data validate the new combination of Lysurus sphaerocephalum from Argentina, with some additional records on Phallales (Agaricomycetes)	Mycologia 110 (2), 419-433	2018	NO	NO	NO	NO	KY494909.1	NO	NO	NO	NO	31	12	2017
Lysurus	Lysurus sp.	Phallales	Phallaceae	Phallales	Phallaceae	NO	TNS	TNS-F-12822	specimen_voucher	NO	NO	basidiome	NO	NO	NO	Japan	Japan: Ibaraki	NO	NO	NO	NO	NO	4	NO	ITSGU	SH1648579.08FU	KY494897.1	NO	NO	NO	31	12	2017	Hernandez Caffot,M.L., Hosaka,K., Dominguez,L.S. and Urcelay,C.	Molecular and morphological data validate the new combination of Lysurus sphaerocephalum from Argentina, with some additional records on Phallales (Agaricomycetes)	Mycologia 110 (2), 419-433	2018	NO	NO	NO	NO	KY494910.1	NO	NO	NO	NO	31	12	2017
Lysurus	Lysurus sp.	Phallales	Phallaceae	Phallales	Phallaceae	NO	TNS	TNS-F-13133	specimen_voucher	NO	NO	basidiome	NO	NO	NO	Japan	Japan: Ibaraki	NO	NO	NO	NO	NO	4	NO	ITSGU	SH1648579.08FU	KY494898.1	NO	NO	NO	31	12	2017	Hernandez Caffot,M.L., Hosaka,K., Dominguez,L.S. and Urcelay,C.	Molecular and morphological data validate the new combination of Lysurus sphaerocephalum from Argentina, with some additional records on Phallales (Agaricomycetes)	Mycologia 110 (2), 419-433	2018	NO	NO	NO	NO	KY494911.1	NO	NO	NO	NO	31	12	2017
Lysurus	Lysurus sp.	Phallales	Phallaceae	NOU	NOU	NO	TNS	TNS-F-24301	specimen_voucher	NO	NO	basidiome	NO	NO	NO	Japan	Japan: Kagawa	NO	NO	NO	NO	NO	2	NO	NO	NO	NO	NO	NO	NO	NO	NO	NO	NO	NO	NO	NO	NO	NO	NO	NO	KY494907.1	NO	NO	NO	NO	31	12	2017
Lysurus	Lysurus sp.	Phallales	Phallaceae	Phallales	Phallaceae	NO	TNS	TNS-F-12804	specimen_voucher	NO	NO	basidiome	NO	NO	NO	Japan	Japan: Chiba	NO	NO	NO	NO	NO	3	NO	ITSGU	SH1648579.08FU	KY494894.1	NO	NO	NO	31	12	2017	Hernandez Caffot,M.L., Hosaka,K., Dominguez,L.S. and Urcelay,C.	Molecular and morphological data validate the new combination of Lysurus sphaerocephalum from Argentina, with some additional records on Phallales (Agaricomycetes)	Mycologia 110 (2), 419-433	2018	NO	NO	NO	NO	KY494908.1	NO	NO	NO	NO	31	12	2017
Lysurus	Lysurus sp.	Phallales	Phallaceae	Phallales	Phallaceae	NO	TNS	TNS-F-13131	specimen_voucher	NO	NO	basidiome	NO	NO	NO	Japan	Japan: Ibaraki	NO	NO	NO	NO	NO	2	NO	ITSGU	SH1648579.08FU	KY494895.1	NO	NO	NO	31	12	2017	Hernandez Caffot,M.L., Hosaka,K., Dominguez,L.S. and Urcelay,C.	Molecular and morphological data validate the new combination of Lysurus sphaerocephalum from Argentina, with some additional records on Phallales (Agaricomycetes)	Mycologia 110 (2), 419-433	2018	NO	NO	NO	NO	NO	NO	NO	NO	NO	NO	NO	NO
Lysurus	Lysurus sp.	Phallales	Phallaceae	Phallales	Phallaceae	NO	TNS	TNS-F-39116	specimen_voucher	NO	NO	basidiome	NO	NO	NO	Japan	Japan: Chiba	NO	NO	NO	NO	NO	3	NO	ITSGU	SH1648579.08FU	KY494899.1	NO	NO	NO	31	12	2017	Hernandez Caffot,M.L., Hosaka,K., Dominguez,L.S. and Urcelay,C.	Molecular and morphological data validate the new combination of Lysurus sphaerocephalum from Argentina, with some additional records on Phallales (Agaricomycetes)	Mycologia 110 (2), 419-433	2018	NO	NO	NO	NO	KY494912.1	NO	NO	NO	NO	31	12	2017
Lysurus	Lysurus sphaerocephalum	Phallales	Phallaceae	NOU	NOU	NO	NO	NO	NO	MB02016; LSU2-45; SSU2-45; ATP2-46; RPB4-70	strain; isolate	NO	NO	NO	NO	NO	NO	NO	NO	NO	NO	NO	4	NO	NO	NO	NO	NO	NO	NO	NO	NO	NO	NO	NO	NO	NO	NO	NO	NO	NO	DQ218521.1	NO	NO	NO	NO	30	12	2006
Lysurus	Lysurus sphaerocephalum	Phallales	Phallaceae	NOU	NOU	NO	NO	NO	NO	MLHC-232	specimen_voucher	basidiome	NO	NO	NO	Argentina	NO	NO	NO	NO	NO	NO	3	NO	NO	NO	NO	NO	NO	NO	NO	NO	NO	NO	NO	NO	NO	NO	NO	NO	NO	KY494900.1	NO	NO	NO	NO	31	12	2017
Lysurus	Lysurus sphaerocephalum	Phallales	Phallaceae	NOU	NOU	Epitype	CORD	CORD:MLHC 442	specimen_voucher	MLHC 442	isolate	basidiome	NO	NO	NO	Argentina	NO	NO	NO	NO	NO	NO	1	R	NO	NO	NO	NO	NO	NO	NO	NO	NO	NO	NO	NO	NO	NO	NO	NO	NO	NG_064420.1	NO	NO	YES	KY494903.1	15	02	2019
Lysurus	Lysurus sphaerocephalum	Phallales	Phallaceae	NOU	NOU	Epitype	NO	NO	NO	MLHC-442	specimen_voucher	basidiome	NO	NO	NO	Argentina	NO	NO	NO	NO	NO	NO	3	NO	NO	NO	NO	NO	NO	NO	NO	NO	NO	NO	NO	NO	NO	NO	NO	NO	NO	KY494903.1	NO	NO	NO	NO	31	12	2017
Mutinus	Mutinus albotruncatus	Phallales	Phallaceae	NOU	NOU	Holotype	UFRN	UFRN-Fungos 2025	specimen_voucher	NO	NO	NO	NO	NO	NO	NO	NO	NO	NO	NO	NO	NO	3	NO	ITSG	NO	MF447826.1	NO	NO	NO	07	08	2018	Martin,M.P. and Baseia,I.G.	Mutinus verrucosus T.S. Cabral, B.D.B. da Silva, C.R. Clement, K. Hosaka, M.P. Martin, Baseia, sp. nov	UNP	UNP	NO	NO	NO	NO	KT183493.1	NO	NO	NO	NO	17	07	2016
Mutinus	Mutinus albotruncatus	Phallales	Phallaceae	NOU	NOU	Holotype	UFRN	UFRN2025	specimen_voucher	NO	NO	NO	NO	NO	NO	NO	NO	NO	NO	NO	NO	NO	1	R	ITSG	2016	KT202281.1	NO	YES	MF447826.1	23	07	2016	Silva,B.D.B., Cabral,T.S., Martin,M.P., Calonge,F.D., Marinho,P.S. and Baseia,I.G.	Mutinus albotruncatus sp. nov. (Phallales, Agaricomycetes), a new species from the semiarid region of the Brazilian Northeast, with a key to the world species of Mutinus	UNP	UNP	NO	NO	NO	NO	NO	NO	NO	NO	NO	NO	NO	NO
Mutinus	Mutinus bambusinus	Phallales	Phallaceae	NOU	NOU	NO	TNS	NO	specimen_voucher	KH-TBG11-449 (TNS)	specimen_voucher	NO	NO	NO	NO	NO	NO	NO	NO	NO	NO	NO	3	NO	ITSG	NO	MF447820.1	NO	NO	NO	07	08	2018	Martin,M.P. and Baseia,I.G.	Mutinus verrucosus T.S. Cabral, B.D.B. da Silva, C.R. Clement, K. Hosaka, M.P. Martin, Baseia, sp. nov	UNP	UNP	NO	NO	NO	NO	NO	NO	NO	NO	NO	NO	NO	NO
Mutinus	Mutinus bambusinus	Phallales	Phallaceae	NOU	NOU	NO	MICH	MICH:KUO 08091201	specimen_voucher	KUO_08091201_FL_LSU	isolate	NO	NO	NO	NO	USA	USA: Florida	NO	NO	09	08	2012	2	NO	NO	NO	NO	NO	NO	NO	NO	NO	NO	NO	NO	NO	NO	NO	NO	NO	NO	MK590377.1	NO	NO	NO	NO	04	04	2020
Mutinus	Mutinus bambusinus	Phallales	Phallaceae	NOU	NOU	NO	MICH	MICH:KUO 07271302	specimen_voucher	KUO_07271302_Guam_LSU	isolate	NO	NO	NO	NO	Guam	NO	NO	NO	27	07	2013	2	NO	NO	NO	NO	NO	NO	NO	NO	NO	NO	NO	NO	NO	NO	NO	NO	NO	NO	MK590378.1	NO	NO	NO	NO	04	04	2020
Mutinus	Mutinus caninus	Phallales	Phallaceae	NOU	NOU	NO	NO	NO	NO	RE21118	specimen_voucher	NO	NO	NO	NO	NO	NO	NO	NO	NO	NO	NO	1	NO	ITSG	NO	MF447827.1	NO	NO	NO	07	08	2018	Martin,M.P. and Baseia,I.G.	Mutinus verrucosus T.S. Cabral, B.D.B. da Silva, C.R. Clement, K. Hosaka, M.P. Martin, Baseia, sp. nov	UNP	UNP	NO	NO	NO	NO	NO	NO	NO	NO	NO	NO	NO	NO
Mutinus	Mutinus caninus	Phallales	Phallaceae	NOU	NOU	NO	NO	NO	NO	KM81429	specimen_voucher	NO	NO	NO	NO	NO	NO	NO	NO	NO	NO	NO	1	NO	ITSG	NO	GQ981513.1	NO	NO	NO	30	09	2010	Bidartondo,M.I. and Doring,H.	Closing the mycorrhizal DNA sequence gap	UNP	UNP	NO	NO	NO	NO	NO	NO	NO	NO	NO	NO	NO	NO
Mutinus	Mutinus caninus	NOG	NOG	Phallales	Phallaceae	NO	NO	NO	NO	G3594	Material sample soil	soil	NO	NO	YES	Estonia	NO	NO	NO	28	09	2014	1	NO	ITSU	SH1510265.08FU	EST17_216399 | UDB0439409	NO	NO	NO	NOG	NOG	NOG	Tedersoo L et al.	NO	NO	NO	NO	NO	NO	NO	NO	NO	NO	NO	NO	NO	NO	NO
Mutinus	Mutinus caninus	NOG	NOG	Phallales	Phallaceae	NO	NO	NO	NO	G3597	Material sample soil	soil	NO	NO	YES	Estonia	NO	NO	NO	28	09	2014	1	NO	ITSU	SH1510265.08FU	EST17_218629 | UDB0457371	NO	NO	NO	NOG	NOG	NOG	Tedersoo L et al.	NO	NO	NO	NO	NO	NO	NO	NO	NO	NO	NO	NO	NO	NO	NO
Mutinus	Mutinus caninus	NOG	NOG	Phallales	Phallaceae	NO	NO	NO	NO	G4424	Material sample soil	soil	NO	NO	YES	Estonia	NO	NO	NO	25	09	2015	1	NO	ITSU	SH1510265.08FU	m54032_171018_142128/16712390/ccs | UDB0622606	NO	NO	NO	NOG	NOG	NOG	Tedersoo L et al.	NO	NO	NO	NO	NO	NO	NO	NO	NO	NO	NO	NO	NO	NO	NO
Mutinus	Mutinus caninus	NOG	NOG	Phallales	Phallaceae	NO	NO	NO	NO	G4428	Material sample soil	soil	NO	NO	YES	Estonia	NO	NO	NO	26	09	2015	1	NO	ITSU	SH1510265.08FU	EST18_19301 | UDB0632158	NO	NO	NO	NOG	NOG	NOG	Tedersoo L et al.	NO	NO	NO	NO	NO	NO	NO	NO	NO	NO	NO	NO	NO	NO	NO
Mutinus	Mutinus caninus	NOG	NOG	Phallales	Phallaceae	NO	O	O-F-361942	Specimen	NO	NO	NO	NO	NO	NO	Norway	Norway, Ulvik	60.5788	7.00392	19	08	2007	1	NO	ITSU	SH1510265.08FU	NOBAS5341-18 | UDB037698	NO	NO	NO	NOG	NOG	NOG	NO	Norwegian fungi from BOLD to UNITE	NO	NO	NO	NO	NO	NO	NO	NO	NO	NO	NO	NO	NO	NO
Mutinus	Mutinus caninus	NOG	NOG	Phallales	Phallaceae	NO	O	O-F-252966	Specimen	NO	NO	NO	NO	NO	NO	Norway	Norway, Grimstad	58.3234	8.48219	09	09	2015	1	NO	ITSU	SH1510265.08FU	NOBAS5397-18 | UDB037720	NO	NO	NO	NOG	NOG	NOG	NO	Norwegian fungi from BOLD to UNITE	NO	NO	NO	NO	NO	NO	NO	NO	NO	NO	NO	NO	NO	NO
Mutinus	Mutinus caninus	NOG	NOG	Phallales	Phallaceae	NO	TU	TU118710	Specimen	NO	NO	NO	NO	NO	NO	Estonia	Estonia, Saare maakond, Kaarma vald	58.15370000	22.49570000	20	09	2013	1	NO	ITSU	SH1510265.08FU	UDB019626 | 118710	NO	NO	NO	NOG	NOG	NOG	Vello Liiv	TU specimens	NO	NO	NO	NO	NO	NO	NO	NO	NO	NO	NO	NO	NO	NO
Mutinus	Mutinus caninus	NOG	NOG	Phallales	Phallaceae	NO	TU	TU105734	Specimen	NO	NO	NO	NO	NO	NO	Denmark	Denmark, Central Denmark Region, Silkeborg Municipality	56.13395	9.52693	21	09	2017	1	NO	ITSU	SH1510265.08FU	105734 | UDB034180	NO	NO	NO	NOG	NOG	NOG	Saar, Zettur	NO	NO	NO	NO	NO	NO	NO	NO	NO	YES	NO	NO	NO	NO	NO
Mutinus	Mutinus caninus	NOG	NOG	Phallales	Phallaceae	NO	NO	NO	NO	S227	Material sample soil	soil	NO	NO	YES	Estonia	NO	NO	NO	NO	NO	2013	1	NO	ITSU	SH1510265.08FU	m54032_171019_070212/16712034/ccs | UDB072364	NO	NO	NO	NOG	NOG	NOG	Tedersoo L et al.	NO	NO	NO	NO	NO	NO	NO	NO	NO	NO	NO	NO	NO	NO	NO
Mutinus	Mutinus caninus	NOG	NOG	Phallales	Phallaceae	NO	NO	NO	NO	S334	Material sample soil	soil	NO	NO	YES	Estonia	NO	NO	NO	03	07	2014	1	NO	ITSU	SH1510265.08FU	EST20_271216 | UDB093102	NO	NO	NO	NOG	NOG	NOG	Tedersoo L et al.	NO	NO	NO	NO	NO	NO	NO	NO	NO	NO	NO	NO	NO	NO	NO
Mutinus	Mutinus caninus	NOG	NOG	Phallales	Phallaceae	NO	NO	NO	NO	S334	Material sample soil	soil	NO	NO	YES	Estonia	NO	NO	NO	03	07	2014	1	NO	ITSU	SH1510265.08FU	m54032_170201_010440/18219115/ccs | UDB093032	NO	NO		NOG	NOG	NOG	Tedersoo L et al.	Global soil samples	NO	NO	NO	NO	NO	NO	NO	NO	NO	NO	NO	NO	NO	NO
Mutinus	Mutinus caninus	Phallales	Phallaceae	NOU	NOU	NO	NO	NO	NO	ADK2665	isolate	NO	NO	NO	NO	Benin	NO	NO	NO	NO	NO	NO	1	NO	NO	NO	NO	NO	NO	NO	NO	NO	NO	NO	NO	NO	NO	NO	NO	NO	NO	KC128657.1	NO	NO	NO	NO	30	11	2013
Mutinus	Mutinus caninus	Phallales	Phallaceae	NOU	NOU	NO	NO	NO	NO	ADK2659	isolate	NO	NO	NO	NO	Benin	NO	NO	NO	NO	NO	NO	1	NO	NO	NO	NO	NO	NO	NO	NO	NO	NO	NO	NO	NO	NO	NO	NO	NO	NO	KC128658.1	NO	NO	NO	NO	30	11	2013
Mutinus	Mutinus caninus	Phallales	Phallaceae	NOU	NOU	NO	NO	NO	NO	DM1095; DMS-9335102	isolate; specimen_voucher	NO	nO	NO	NO	Denmark	NO	NO	NO	NO	NO	NO	1	NO	ITSG	NO	MT644888.1	YES	NO	NO	24	06	2020	Langkjaer,E.M. and Leerhoi,F.	DNAmark	UNP	UNP	NO	NO	NO	NO	NO	NO	NO	NO	NO	NO	NO	NO
Mutinus	Mutinus caninus	Phallales	Phallaceae	NOU	NOU	NO	K	K(M) 179606	specimen_voucher	K(M)_179606_England	isolate	NO	NO	NO	NO	England	United Kingdon: England	NO	NO	05	10	2008	1	NO	NO	NO	NO	NO	NO	NO	NO	NO	NO	NO	NO	NO	NO	NO	NO	NO	NO	MK598825.1	NO	NO	NO	NO	04	04	2020
Mutinus	Mutinus caninus	Phallales	Phallaceae	NOU	NOU	NO	K	K(M) 175185	specimen_voucher	K(M)_175185_England	isolate	NO	NO	NO	NO	England	United Kingdon: England	NO	NO	22	01	2012	1	NO	NO	NO	NO	NO	NO	NO	NO	NO	NO	NO	NO	NO	NO	NO	NO	NO	NO	MK598826.1	NO	NO	NO	NO	04	04	2020
Mutinus	Mutinus caninus	Phallales	Phallaceae	NOU	NOU	NO	TENN	TENN 58051	specimen_voucher	TENN_58051_Germany; DA-112	isolate; strain	NO	NO	NO	NO	Germany	Germany:Bavaria	NO	NO	20	10	1997	2	NO	NO	NO	NO	NO	NO	NO	NO	NO	NO	NO	NO	NO	NO	NO	NO	NO	NO	MK598827.1	NO	NO	NO	NO	04	04	2020
Mutinus	Mutinus caninus	Phallales	Phallaceae	NOU	NOU	NO	K	K(M) 161779	specimen_voucher	K(M)_161779_England	isolate	NO	NO	NO	NO	England	United Kingdon: England	NO	NO	05	10	2008	1	NO	NO	NO	NO	NO	NO	NO	NO	NO	NO	NO	NO	NO	NO	NO	NO	NO	NO	MK598828.1	NO	NO	NO	NO	04	04	2020
Mutinus	Mutinus caninus var. albus	Phallales	Phallaceae	NOU	NOU	NO	F	F:PRL 11005	specimen_voucher	PRL_11005_WI	isolate	NO	NO	NO	NO	USA	USA: Wisconsin	NO	NO	19	07	2013	2	NO	NO	NO	NO	NO	NO	NO	NO	NO	NO	NO	NO	NO	NO	NO	NO	NO	NO	MK602339.1	NO	NO	NO	NO	04	04	2020
Mutinus	Mutinus elegans	Phallales	Phallaceae	NOU	NOU	NO	OSC	OSC107657	specimen_voucher	RPB4-57	isolate	NO	NO	NO	NO	NO	NO	NO	NO	NO	NO	NO	4	NO	NO	NO	NO	NO	NO	NO	NO	NO	NO	NO	NO	NO	NO	NO	NO	NO	NO	AY574643.1	NO	NO	NO	NO	31	10	2006
Mutinus	Mutinus elegans	Phallales	Phallaceae	NOU	NOU	NO	UFRN	UFRN-Fungos 2858	specimen_voucher	NO	NO	NO	NO	NO	NO	NO	NO	NO	NO	NO	NO	NO	1	NO	ITSG	NO	MF447832.1	NO	NO	NO	07	08	2018	Martin,M.P. and Baseia,I.G.	Mutinus verrucosus T.S. Cabral, B.D.B. da Silva, C.R. Clement, K. Hosaka, M.P. Martin, Baseia, sp. nov	UNP	UNP	NO	NO	NO	NO	NO	NO	NO	NO	NO	NO	NO	NO
Mutinus	Mutinus elegans	Phallales	Phallaceae	NOU	NOU	NO	CSU	CSU, CLO 3954	specimen_voucher	CLO_3954_OK_LSU	isolate	NO	NO	NO	NO	USA	USA: Oklahoma	NO	NO	20	06	2000	1	NO	NO	NO	NO	NO	NO	NO	NO	NO	NO	NO	NO	NO	NO	NO	NO	NO	NO	MK590379.1	NO	NO	NO	NO	04	04	2020
Mutinus	Mutinus elegans	Phallales	Phallaceae	NOU	NOU	NO	PUL	PUL F3959	specimen_voucher	MCA_159_VA_LSU	isolate	NO	NO	NO	NO	USA	USA: Virgínia	NO	NO	05	09	1996	2	NO	NO	NO	NO	NO	NO	NO	NO	NO	NO	NO	NO	NO	NO	NO	NO	NO	NO	MK590380.1	NO	NO	NO	NO	04	04	2020
Mutinus	Mutinus elegans	Phallales	Phallaceae	NOU	NOU	NO	CSU	CSU<USA-OK>:CLO 3674	specimen_voucher	CLO_3674_OK	isolate	NO	NO	NO	NO	USA	USA: Oklahoma	NO	NO	26	06	1999	1	NO	NO	NO	NO	NO	NO	NO	NO	NO	NO	NO	NO	NO	NO	NO	NO	NO	NO	MK602330.1	NO	NO	NO	NO	04	04	2020
Mutinus	Mutinus elegans	Phallales	Phallaceae	NOU	NOU	NO	CSU	CSU<USA-OK>:DM 195	specimen_voucher	DM_195_OK	isolate	NO	NO	NO	NO	USA	USA: Oklahoma	NO	NO	17	06	2002	1	NO	NO	NO	NO	NO	NO	NO	NO	NO	NO	NO	NO	NO	NO	NO	NO	NO	NO	MK602331.1	NO	NO	NO	NO	04	04	2020
Mutinus	Mutinus elegans	Phallales	Phallaceae	NOU	NOU	NO	CSU	CSU<USA-OK>:CLO 4973	specimen_voucher	CLO_4973_OK	isolate	NO	NO	NO	NO	USA	USA: Oklahoma	NO	NO	04	06	2011	1	NO	NO	NO	NO	NO	NO	NO	NO	NO	NO	NO	NO	NO	NO	NO	NO	NO	NO	MK602332.1	NO	NO	NO	NO	04	04	2020
Mutinus	Mutinus elegans	Phallales	Phallaceae	NOU	NOU	NO	CSU	CSU<USA-OK>	specimen_voucher	F_4_OK	isolate	NO	NO	NO	NO	USA	USA: Oklahoma	NO	NO	22	09	2009	1	NO	NO	NO	NO	NO	NO	NO	NO	NO	NO	NO	NO	NO	NO	NO	NO	NO	NO	MK602333.1	NO	NO	NO	NO	04	04	2020
Mutinus	Mutinus elegans	Phallales	Phallaceae	NOU	NOU	NO	CSU	CSU<USA-OK>	specimen_voucher	RGH_1_OK	isolate	NO	NO	NO	NO	USA	USA: Oklahoma	NO	NO	22	09	2009	1	NO	NO	NO	NO	NO	NO	NO	NO	NO	NO	NO	NO	NO	NO	NO	NO	NO	NO	MK602334.1	NO	NO	NO	NO	04	04	2020
Mutinus	Mutinus elegans	Phallales	Phallaceae	NOU	NOU	NO	MICH	MICH:KUO 06121101	specimen_voucher	KUO_06121101_IL	isolate	NO	NO	NO	NO	USA	USA: Illinois	NO	NO	12	06	2011	2	NO	NO	NO	NO	NO	NO	NO	NO	NO	NO	NO	NO	NO	NO	NO	NO	NO	NO	MK602335.1	NO	NO	NO	NO	04	04	2020
Mutinus	Mutinus elegans	Phallales	Phallaceae	NOU	NOU	NO	PUL	PUL:MCA 4722	specimen_voucher	MCA_4722_LA	isolate	NO	NO	NO	NO	USA	USA: Louisiana	NO	NO	NO	03	2012	2	NO	NO	NO	NO	NO	NO	NO	NO	NO	NO	NO	NO	NO	NO	NO	NO	NO	NO	MK602336.1	NO	NO	NO	NO	04	04	2020
Mutinus	Mutinus elegans	Phallales	Phallaceae	NOU	NOU	NO	MICH	MICH:KUO 05170701	specimen_voucher	KUO_05170701_IL	isolate	NO	NO	NO	NO	USA	USA: Illinois	NO	NO	17	05	2007	2	NO	NO	NO	NO	NO	NO	NO	NO	NO	NO	NO	NO	NO	NO	NO	NO	NO	NO	MK602337.1	NO	NO	NO	NO	04	04	2020
Mutinus	Mutinus elegans	Phallales	Phallaceae	NOU	NOU	NO	MICH	MICH:KUO 05030603	specimen_voucher	KUO_05030603_IL	isolate	NO	NO	NO	NO	USA	USA: Illinois	NO	NO	03	05	2006	2	NO	NO	NO	NO	NO	NO	NO	NO	NO	NO	NO	NO	NO	NO	NO	NO	NO	NO	MK602338.1	NO	NO	NO	NO	04	04	2020
Mutinus	Mutinus fleischeri	Phallales	Phallaceae	NOU	NOU	NO	INPA	INPA240012	specimen_voucher	NO= sp.2 TC2016no lsu	NO	NO	NO	NO	NO	NO	NO	NO	NO	NO	NO	NO	2	NO	ITSG	NO	MF447828.1	NO	NO	NO	07	08	2018	Martin,M.P. and Baseia,I.G.	Mutinus verrucosus T.S. Cabral, B.D.B. da Silva, C.R. Clement, K. Hosaka, M.P. Martin, Baseia, sp. nov	UNP	UNP	NO	NO	NO	NO	KT183495.1	NO	NO	NO	NO	17	07	2016
Mutinus	Mutinus ravenelii	NOG	NOG	Phallales	Phallaceae	NO	NO	NO	NO	G3575	Material sample soil	soil	NO	NO	YES	Latvia	NO	NO	NO	23	09	2014	1	NO	ITSU	SH1540343.08FU	m54047_180312_181320/7865275/ccs | UDB0258768	NO	NO	NO	NOG	NOG	NOG	Tedersoo L et al.	Global soil samples	NO	NO	NO	NO	NO	NO	NO	NO	NO	NO	NO	NO	NO	NO
Mutinus	Mutinus ravenelii	NOG	NOG	Phallales	Phallaceae	NO	NO	NO	NO	G4084	Material sample soil	soil	NO	NO	YES	Estonia	NO	NO	NO	19	04	2015	1	NO	ITSU	SH1540343.08FU	m54047_180312_181320/5243763/ccs | UDB0607243	NO	NO	NO	NOG	NOG	NOG	Tedersoo L et al.	Global soil samples	NO	NO	NO	NO	NO	NO	NO	NO	NO	NO	NO	NO	NO	NO
Mutinus	Mutinus ravenelii	NOG	NOG	Phallales	Phallaceae	NO	NO	NO	NO	G4085	Material sample soil	soil	NO	NO	YES	Estonia	NO	NO	NO	19	04	2015	1	NO	ITSU	SH1540343.08FU	m54032_171017_204100/27394942/ccs | UDB0612687	NO	NO	NO	NOG	NOG	NOG	Tedersoo L et al.	Global soil samples	NO	NO	NO	NO	NO	NO	NO	NO	NO	NO	NO	NO	NO	NO
Mutinus	Mutinus ravenelii	NOG	NOG	Phallales	Phallaceae	NO	NO	NO	NO	G4168	Material sample soil	soil	NO	NO	YES	Estonia	NO	NO	NO	02	06	2015	1	NO	ITSU	SH1540343.08FU	SSUa_19133 | UDB0761254	NO	NO	NO	NOG	NOG	NOG	Tedersoo L et al.	Global soil samples	NO	NO	NO	NO	NO	NO	NO	NO	NO	NO	NO	NO	NO	NO
Mutinus	Mutinus ravenelii	NOG	NOG	Phallales	Phallaceae	NO	NO	NO	NO	G4184	Material sample soil	soil	NO	NO	YES	Estonia	NO	NO	NO	13	06	2015	1	NO	ITSU	SH1540343.08FU	m54032_171017_204100/63701514/ccs | UDB0502812	NO	NO	NO	NOG	NOG	NOG	Tedersoo L et al.	Global soil samples	NO	NO	NO	NO	NO	NO	NO	NO	NO	NO	NO	NO	NO	NO
Mutinus	Mutinus ravenelii	NOG	NOG	Phallales	Phallaceae	NO	TU	TU117012	Specimen	NO	NO	NO	NO	NO	NO	Canada	NO	49.32373000	-53.68277000	03	09	2013	1	NO	ITSU	SH1540343.08FU	UDB018842 | 117012	NO	NO	NO	NOG	NOG	NOG	NO	NO	NO	NO	NO	NO	NO	NO	NO	NO	NO	NO	NO	NO	NO	NO
Mutinus	Mutinus ravenelii	NOG	NOG	Phallales	Phallaceae	NO	TU	TU118578	Specimen	NO	NO	NO	NO	NO	NO	Estonia	Estonia, Võru maakond, Rõuge vald	57.76595000	26.87702000	03	09	2012	1	NO	ITSU	SH1540342.08FU	UDB019437 | 118578	NO	NO	NO	NOG	NOG	NOG	Vello Liiv	TU specimens	NO	NO	NO	NO	NO	NO	NO	NO	NO	NO	NO	NO	NO	NO
Mutinus	Mutinus ravenelii	NOG	NOG	Phallales	Phallaceae	NO	NO	NO	NO	S333	Material sample soil	soil	NO	NO	YES	Estonia	NO	NO	NO	29	10	2014	1	NO	ITSU	SH1540343.08FU	m54032_171019_070212/32178329/ccs | UDB092643	NO	NO	NO	NOG	NOG	NOG	Tedersoo L et al.	Global soil samples	NO	NO	NO	NO	NO	NO	NO	NO	NO	NO	NO	NO	NO	NO
Mutinus	Mutinus ravenelii	NOG	NOG	Phallales	Phallaceae	NO	NO	NO	NO	S484	Material sample soil	soil	NO	NO	YES	Estonia	NO	NO	NO	23	08	2015	1	NO	ITSU	SH1540343.08FU	EST20_210555 | UDB0128810	NO	NO	NO	NOG	NOG	NOG	Tedersoo L et al.	Global soil samples	NO	NO	NO	NO	NO	NO	NO	NO	NO	NO	NO	NO	NO	NO
Mutinus	Mutinus sp.	Phallales	Phallaceae	NOU	NOU	NO	TNS	NO	specimen_voucher	KH-NC11-143 (TNS)	specimen_voucher	NO	NO	NO	NO	NO	NO	NO	NO	NO	NO	NO	3	NO	NO	NO	NO	NO	NO	NO	NO	NO	NO	NO	NO	NO	NO	NO	NO	NO	NO	KF783247.1	NO	NO	NO	NO	31	12	2015
Mutinus	Mutinus sp.	Phallales	Phallaceae	NOU	NOU	NO	TNS	NO	specimen_voucher	KH-JPN11-372 (TNS)	specimen_voucher	NO	NO	NO	NO	NO	NO	NO	NO	NO	NO	NO	3	NO	NO	NO	NO	NO	NO	NO	NO	NO	NO	NO	NO	NO	NO	NO	NO	NO	NO	KF783248.1	NO	NO	NO	NO	31	12	2015
Mutinus	Mutinus sp.	Phallales	Phallaceae	NOU	NOU	NO	UFRN	UFRN-Fungos 1371	specimen_voucher	sp. 1 TC-2016	organism	NO	NO	NO	NO	NO	NO	NO	NO	NO	NO	NO	3	NO	ITSG	NO	MF447829.1	NO	NO	NO	07	08	2018	Martin,M.P. and Baseia,I.G.	Mutinus verrucosus T.S. Cabral, B.D.B. da Silva, C.R. Clement, K. Hosaka, M.P. Martin, Baseia, sp. nov	UNP	UNP	NO	NO	NO	NO	KT183494.1	NO	NO	NO	NO	17	07	2016
Mutinus	Mutinus sp.	Phallales	Phallaceae	NOU	NOU	NO	UFRN	UFRN-Fungos 2021	specimen_voucher	sp. 2 TC-2016	organism	NO	NO	NO	NO	NO	NO	NO	NO	NO	NO	NO	2	NO	ITSG	NO	MF447831.1	NO	NO	NO	07	08	2018	Martin,M.P. and Baseia,I.G.	Mutinus verrucosus T.S. Cabral, B.D.B. da Silva, C.R. Clement, K. Hosaka, M.P. Martin, Baseia, sp. nov	UNP	UNP	NO	NO	NO	NO	NO	NO	NO	NO	NO	NO	NO	NO
Mutinus	Mutinus sp.	Phallales	Phallaceae	NOU	NOU	NO	NO	NO	NO	JD781	isolate	NO	NO	NO	NO	Sao Tome and Principe	NO	NO	NO	NO	NO	NO	2	NO	ITSG	NO	KC128650.1	NO	NO	NO	30	11	2013	Degreef,Jrm., Amalfi,M., Deckock,C. and Demoulin,V.	Two rare Phallales recorded from Sao Tome	UNP	UNP	NO	NO	NO	NO	KC128654.1	NO	NO	NO	NO	30	11	2013
Mutinus	Mutinus sp.	Phallales	Phallaceae	NOU	NOU	NO	NO	NO	NO	JD782	isolate	NO	NO	NO	NO	Sao Tome and Principe	NO	NO	NO	NO	NO	NO	2	NO	ITSG	NO	KC128651.1	NO	NO	NO	30	11	2013	Degreef,Jrm., Amalfi,M., Deckock,C. and Demoulin,V.	Two rare Phallales recorded from Sao Tome	UNP	UNP	NO	NO	NO	NO	KC128655.1	NO	NO	NO	NO	30	11	2013
Mutinus	Mutinus sp.	Phallales	Phallaceae	NOU	NOU	NO	NO	NO	NO	JD837	isolate	NO	NO	NO	NO	Sao Tome and Principe	NO	NO	NO	NO	NO	NO	2	NO	ITSG	NO	KC128652.1	NO	NO	NO	30	11	2013	Degreef,Jrm., Amalfi,M., Deckock,C. and Demoulin,V.	Two rare Phallales recorded from Sao Tome	UNP	UNP	NO	NO	NO	NO	KC128656.1	NO	NO	NO	NO	30	11	2013
Mutinus	Mutinus sp.	Phallales	Phallaceae	NOU	NOU	NO	INPA	INPA240013	specimen_voucher	NO	NO	NO	NO	NO	NO	NO	NO	NO	NO	NO	NO	NO	1	NO	ITSG	NO	MF447830.1	NO	NO	NO	07	08	2018	Martin,M.P. and Baseia,I.G.	Mutinus verrucosus T.S. Cabral, B.D.B. da Silva, C.R. Clement, K. Hosaka, M.P. Martin, Baseia, sp. nov	UNP	UNP	NO	NO	NO	NO	NO	NO	NO	NO	NO	NO	NO	NO
Mutinus	Mutinus sp.	Phallales	Phallaceae	NOU	NOU	NO	NO	NO	NO	KH-JPN11-372	specimen_voucher	NO	NO	NO	NO	NO	NO	NO	NO	NO	NO	NO	1	NO	ITSG	NO	MG678534.1	NO	NO	NO	11	10	2019	Cabral,T.S., Silva,B.D.B., Martin,M.P., Clement,C.R., Hosaka,K. and Baseia,I.G.	Behind the veil - exploring the diversity in Phallus indusiatus s.l. (Phallomycetidae, Basidiomycota)	MycoKeys 58, 103-127	2019	NO	NO	NO	NO	NO	NO	NO	NO	NO	NO	NO	NO
Mutinus	Mutinus verrucosus	Phallales	Phallaceae	NOU	NOU	NO	UFRN	UFRN-Fungos 2803	specimen_voucher	NO	NO	NO	NO	NO	NO	NO	NO	NO	NO	NO	NO	NO	2	NO	ITSG	NO	MF447810.1	NO	NO	NO	13	06	2018	Martin,M.P. and Baseia,I.G.	Mutinus verrucosus T.S. Cabral, B.D.B. da Silva, C.R. Clement, K. Hosaka, M.P. Martin, Baseia, sp. nov.Fungal Planet description sheets	UNP	UNP	NO	NO	NO	NO	MF447808.1	NO	NO	NO	NO	13	06	2018
Mutinus	Mutinus verrucosus	Phallales	Phallaceae	NOU	NOU	Holotype	UFRN	UFRN-Fungos 2026	specimen_voucher	NO	NO	NO	NO	NO	NO	NO	NO	NO	NO	NO	NO	NO	2	NO	ITSG	NO	MF447811.1	NO	NO	NO	07	08	2018	Martin,M.P. and Baseia,I.G.	Mutinus verrucosus T.S. Cabral, B.D.B. da Silva, C.R. Clement, K. Hosaka, M.P. Martin, Baseia, sp. nov	UNP	UNP	NO	NO	NO	NO	MF447809.1	NO	NO	NO	NO	07	08	2018
NO	Phallaceae sp.	Phallales	Phallaceae	NOU	NOU	NO	LAM	LAM 0063	isolate	NO	NO	fruiting body	NO	NO	NO	Malaysia	NO	4.186 N	114.019 E	NO	NO	NO	1	NO	NO	NO	NO	NO	NO	NO	NO	NO	NO	NO	NO	NO	NO	NO	NO	NO	NO	KY090871.1	NO	NO	NO	NO	13	11	2016
NO	Phallaceae sp.	Phallales	Phallaceae	NOU	NOU	NO	LAM	LAM 0177	isolate	NO	NO	fruiting body	NO	NO	NO	Malaysia	NO	4.186 N	114.019 E	NO	NO	NO	1	NO	NO	NO	NO	NO	NO	NO	NO	NO	NO	NO	NO	NO	NO	NO	NO	NO	NO	KY090959.1	NO	NO	NO	NO	13	11	2016
NO	Phallaceae sp.	Phallales	Phallaceae	NOU	NOU	NO	NO	NO	NO	OTU_339	isolate	NO	NO	NO	NO	NO	NO	NO	NO	NO	NO	NO	1	NO	ITSG	NO	MN957342.1	NO	NO	NO	22	01	2020	Latif,S., Kousar,R., Fatimah,H., Ismail,M. and Andleeb,T.	Direct Submission	NO	NO	NO	NO	NO	NO	NO	NO	NO	NO	NO	NO	NO	NO
NO	Phallales sp.	NOG	NOG	Phallales	NO	NO	TU	TU119122	Specimen	NO	NO	NO	NO	NO	NO	Sri Lanka	NO	6.42457000	80.41550000	21	10	2012	1	NO	ITSU	SH3349027.08FU	UDB018620 | TU119122	YES	NO	NO	NOG	NOG	NOG	NO	NO	NO	NO	NO	NO	NO	NO	NO	NO	NO	NO	NO	NO	NO	NO
NO	Phallales sp.	Phallales	NO	Phallales	NO	NO	UFRN	UFRN:fungos 1890	specimen_voucher	GT-2016	organism	in sand dunes, in tropical rainforests with coastal vegetation of Caesalpinia echinata (Fabaceae), Lafoensia pacari (Lythraceae) and Eugenia luschnathiana (Myrtaceae)	NO	NO	NO	Brazil	Brazil:Rio Grande do Norte State, Natal, Trilha da Geologia, Parque Estadual Dunas do Natal	5.86 S	35.18 W	12	05	2011	3	NO	ITSGU	SH1656755.08FU	LT009410.1	NO	NO	NO	25	01	2016	Sulzbacker,M.A., Grebenc,T., Cabral,T.S., Giachini,A.J., Goto,B.T., Smith,M.E. and Baseira,I.G.	Ornatosporum, a new genus from the Brazilian Atlantic rainforest is phylogenetically related to early divergent taxa in Trappaceae (Phallales)	UNP	UNP	NO	NO	NO	NO	LT009408.1	NO	NO	NO	NO	25	01	2016
NO	Phallales sp.	Phallales	NO	NOU	NOU	NO	UFRN	UFRN:fungos 1889	specimen_voucher	GT-2016	organism	in sand dunes, in tropical rainforests with coastal vegetation of Caesalpinia echinata (Fabaceae), Lafoensia pacari (Lythraceae) and Eugenia luschnathiana (Myrtaceae)	NO	NO	NO	Brazil	Brazil:Rio Grande do Norte State, Natal, Trilha da Geologia, Parque Estadual Dunas do Natal	5.86 S	35.18 W	17	06	2011	2	NO	NO	NO	NO	NO	NO	NO	NO	NO	NO	NO	NO	NO	NO	NO	NO	NO	NO	LT009409.1	NO	NO	NO	NO	25	01	2016
NO	Phallales sp.	Phallales	NO	Phallales	Clathraceae	NO	NO	NO	NO	F17_S0178	specimen_voucher	NO	NO	NO	NO	Australia	NO	NO	NO	04	02	2005	2	NO	ITSGU	SH1561847.08FU	MF503285.1	NO	NO	NO	12	06	2018	Nuske,S.J. and Abell,S.E.	The consequences of losing the northern bettong, a fungal specialist, for the dispersal of ectomycorrhizal fungi	UNP	UNP	NO	NO	NO	NO	MF503270.1	NO	NO	NO	NO	12	06	2018
Phallobata	Phallobata alba	Hysterangiales	Hysterangiaceae	NOU	NOU	NO	PDD	PDD76197	specimen_voucher	LSU4-45; ATP4-46; RPB4-58; EF4-55	isolate	NO	NO	NO	NO	NO	NO	NO	NO	NO	NO	NO	4	NO	NO	NO	NO	NO	NO	NO	NO	NO	NO	NO	NO	NO	NO	NO	NO	NO	NO	DQ218642.1	NO	NO	NO	NO	30	12	2006
Phallus	Phallus aff. rubicundus	Phallales	Phallaceae	Phallales	Phallaceae	NO	MEL	MEL:2382787	specimen_voucher	NO	NO	fruiting body	NO	NO	NO	Australia	Australia: NT, Humpty Doo, Bowman Lot 12, No. 135 (Alison's place)	12.5673 S	131.1376 E	30	01	2014	1	NO	ITSGU	SH1524818.08FU	KP012967.1	NO	NO	NO	23	02	2015	Bonito,G., Barrett,M., Udovicic,F. and Lebel,T.	Fleshy Macrofungi of Northern Tropical Australia: Filling in the sampling gap	UNP	UNP	NO	NO	NO	NO	NO	NO	YES	NO	NO	NO	NO	NO
Phallus	Phallus atrovolvatus	Phallales	Phallaceae	Phallales	Phallaceae	NO	INPA	INPA240016	specimen_voucher	NO	NO	NO	NO	NO	NO	NO	NO	NO	NO	NO	NO	NO	3	NO	ITSGU	SH1651304.08FU	MG678531.1	NO	NO	NO	11	10	2019	Cabral,T.S., Silva,B.D.B., Martin,M.P., Clement,C.R., Hosaka,K. and Baseia,I.G.	Behind the veil - exploring the diversity in Phallus indusiatus s.l. (Phallomycetidae, Basidiomycota)	MycoKeys 58, 103-127	2019	NO	NO	NO	NO	MG678470.1	NO	NO	NO	NO	11	10	2019
Phallus	Phallus atrovolvatus	Phallales	Phallaceae	Phallales	Phallaceae	NO	MEL	MEL:2382871	specimen_voucher	NO	NO	fruiting body	NO	NO	NO	Australia	Australia: NT, Palmerston, Howard Springs Reserve, the springs walking track	12.4569 S	131.0532 E	23	01	2014	1	NO	ITSGU	SH1651304.08FU	KP012745.1	NO	NO	NO	23	02	2015	Bonito,G., Barrett,M., Udovicic,F. and Lebel,T.	Fleshy Macrofungi of Northern Tropical Australia: Filling in the sampling gap	UNP	UNP	NO	NO	NO	NO	NO	NO	YES	NO	NO	NO	NO	NO
Phallus	Phallus atrovolvatus	Phallales	Phallaceae	Phallales	Phallaceae	NO	MEL	MEL:2382962	specimen_voucher	NO	NO	fruiting body	NO	NO	NO	Australia	Australia: NT, Palmerston, Howard Springs The Spring track	12.4575 S	131.0547 E	27	01	2014	1	NO	ITSGU	SH1651304.08FU	KP012823.1	NO	NO	NO	23	02	2015	Bonito,G., Barrett,M., Udovicic,F. and Lebel,T.	Fleshy Macrofungi of Northern Tropical Australia: Filling in the sampling gap	UNP	UNP	NO	NO	NO	NO	NO	NO	YES	NO	NO	NO	NO	NO
Phallus	Phallus aureolatus	Phallales	Phallaceae	Phallales	Phallaceae	NO	ICN	ICN 176962	specimen_voucher	LTP109	note	NO	mushroom	NO	NO	Brazil	NO	NO	NO	13	11	2010	2	NO	ITSGU	SH2703753.08FU	MF372135.1	NO	NO	NO	22	05	2018	Pereira,L.T., De Meijer,A.A.R., Reck,M.A., Hosaka,K. And Silveira,R.M.B.	Phallus aureolatus (Phallaceae, Agaricomycetes), a new species from the Brazilian Atlantic Forest	Phytotaxa 327 (3), 223-236	2017	NO	NO	NO	NO	MF372127.1	NO	NO	NO	NO	22	05	2018
Phallus	Phallus calongei	Phallales	Phallaceae	NOU	NOU	NO	NO	NO	NO	AH31862	isolate	NO	NO	NO	NO	Pakistan	NO	NO	NO	NO	NO	NO	1	NO	NO	NO	NO	NO	NO	NO	NO	NO	NO	NO	NO	NO	NO	NO	NO	NO	NO	FJ785522.1	NO	NO	NO	NO	29	03	2009
Phallus	Phallus campanulatus	Phallales	Phallaceae	Phallales	Phallaceae	NO	ICN	ICN 176970	specimen_voucher	LTP255	note	NO	mushroom	NO	NO	Brazil	NO	NO	NO	18	06	2011	2	NO	ITSGU	SH2703751.08FU	MF372138.1	NO	NO	NO	22	05	2018	Pereira,L.T., De Meijer,A.A.R., Reck,M.A., Hosaka,K. And Silveira,R.M.B.	Phallus aureolatus (Phallaceae, Agaricomycetes), a new species from the Brazilian Atlantic Forest	Phytotaxa 327 (3), 223-236	2017	NO	NO	NO	NO	MF372130.1	NO	NO	NO	NO	22	05	2018
Phallus	Phallus campanulatus	Phallales	Phallaceae	Phallales	Phallaceae	NO	ICN	ICN 176971	specimen_voucher	LTP256	note	NO	mushroom	NO	NO	Brazil	NO	NO	NO	18	06	2011	2	NO	ITSGU	SH1524819.08FU	MF372139.1	NO	NO	NO	22	05	2018	Pereira,L.T., De Meijer,A.A.R., Reck,M.A., Hosaka,K. And Silveira,R.M.B.	Phallus aureolatus (Phallaceae, Agaricomycetes), a new species from the Brazilian Atlantic Forest	Phytotaxa 327 (3), 223-236	2017	NO	NO	NO	NO	MF372131.1	NO	NO	NO	NO	22	05	2018
Phallus	Phallus cf. hadriani	Phallales	Phallaceae	NOU	NOU	NO	PUL	PUL F18582	specimen_voucher	MCA_5417_IN	isolate	NO	NO	NO	NO	USA	USA: Indiana	NO	NO	20	11	2013	2	NO	NO	NO	NO	NO	NO	NO	NO	NO	NO	NO	NO	NO	NO	NO	NO	NO	NO	MK652728.1	NO	NO	NO	NO	04	04	2020
Phallus	Phallus cf. multicolor	Phallales	Phallaceae	Phallales	Phallaceae	NO	ICN	ICN 176976	specimen_voucher	CJL12031801	note	NO	mushroom	NO	NO	French Guiana	NO	NO	NO	18	03	2013	2	NO	ITSGU	SH2703752.08FU	MF372136.1	NO	NO	NO	22	05	2018	Pereira,L.T., De Meijer,A.A.R., Reck,M.A., Hosaka,K. And Silveira,R.M.B.	Phallus aureolatus (Phallaceae, Agaricomycetes), a new species from the Brazilian Atlantic Forest	Phytotaxa 327 (3), 223-236	2017	NO	NO	NO	NO	MF372128.1	NO	NO	NO	NO	22	05	2018
Phallus	Phallus cinnabarinus	Phallales	Phallaceae	Phallales	Phallaceae	NO	INPA	INPA255835	specimen_voucher	NO	NO	NO	NO	NO	NO	NO	NO	NO	NO	NO	NO	NO	3	NO	ITSGU	SH1654573.08FU	KJ764821.1	NO	NO	NO	01	05	2015	Cabral,T.S., Clement,C.R. and Baseia,I.G.	Amazonian phalloids: new records for Brazil and South America	UNP	UNP	NO	NO	NO	NO	MG678471.1	NO	NO	NO	NO	11	10	2019
Phallus	Phallus cinnabarinus	Phallales	Phallaceae	Phallales	Phallaceae	NO	INPA	INPA255836	specimen_voucher	NO	NO	NO	NO	NO	NO	NO	NO	NO	NO	NO	NO	NO	3	NO	ITSGU	SH2710267.08FU	MG678533.1	NO	NO	NO	11	10	2019	Cabral,T.S., Silva,B.D.B., Martin,M.P., Clement,C.R., Hosaka,K. and Baseia,I.G.	Behind the veil - exploring the diversity in Phallus indusiatus s.l. (Phallomycetidae, Basidiomycota)	MycoKeys 58, 103-127	2019	NO	NO	NO	NO	MG678472.1	NO	NO	NO	NO	11	10	2019
Phallus	Phallus cinnabarinus	Phallales	Phallaceae	NOU	NOU	NO	INPA	INPA255837	specimen_voucher	NO	NO	NO	NO	NO	NO	NO	NO	NO	NO	NO	NO	NO	2	NO	NO	NO	NO	NO	NO	NO	NO	NO	NO	NO	NO	NO	NO	NO	NO	NO	NO	MG678473.1	NO	NO	NO	NO	11	10	2019
Phallus	Phallus coronatus	Phallales	Phallaceae	Phallales	Phallaceae	NO	NO	NO	NO	LE 295238	specimen_voucher	NO	NO	NO	NO	NO	NO	NO	NO	NO	NO	NO	3	NO	ITSGU	SH2710272.08FU	MG678522.1	NO	NO	NO	11	10	2019	Cabral,T.S., Silva,B.D.B., Martin,M.P., Clement,C.R., Hosaka,K. and Baseia,I.G.	Behind the veil - exploring the diversity in Phallus indusiatus s.l. (Phallomycetidae, Basidiomycota)	MycoKeys 58, 103-127	2019	NO	NO	NO	NO	MG678466.1	NO	NO	NO	NO	11	10	2019
Phallus	Phallus costatus	Phallales	Phallaceae	NOU	NOU	NO	NO	NO	NO	MB02040; LSU2-37; SSU2-37; ATP2-37; RPB4-59; EF4-56	strain; isolate	NO	NO	NO	NO	NO	NO	NO	NO	NO	NO	NO	5	NO	NO	NO	NO	NO	NO	NO	NO	NO	NO	NO	NO	NO	NO	NO	NO	NO	NO	DQ218513.1	NO	NO	NO	NO	30	12	2006
Phallus	Phallus denigricans	Phallales	Phallaceae	Phallales	Phallaceae	NO	INPA	INPA272383	specimen_voucher	NO	NO	NO	NO	NO	NO	NO	NO	NO	NO	NO	NO	NO	3	NO	ITSGU	SH2710285.08FU	MG678486.1	NO	NO	NO	11	10	2019	Cabral,T.S., Silva,B.D.B., Martin,M.P., Clement,C.R., Hosaka,K. and Baseia,I.G.	Behind the veil - exploring the diversity in Phallus indusiatus s.l. (Phallomycetidae, Basidiomycota)	MycoKeys 58, 103-127	2019	NO	NO	NO	NO	MG678455.1	NO	NO	NO	NO	11	10	2019
Phallus	Phallus denigricans	Phallales	Phallaceae	Phallales	Phallaceae	NO	UFRN	UFRN-Fungos 2805	specimen_voucher	NO	NO	NO	NO	NO	NO	NO	NO	NO	NO	NO	NO	NO	2	NO	ITSGU	SH2710285.08FU	MG678485.1	NO	NO	NO	11	10	2019	Cabral,T.S., Silva,B.D.B., Martin,M.P., Clement,C.R., Hosaka,K. and Baseia,I.G.	Behind the veil - exploring the diversity in Phallus indusiatus s.l. (Phallomycetidae, Basidiomycota)	MycoKeys 58, 103-127	2019	NO	NO	NO	NO	MG678454.1	NO	NO	NO	NO	11	10	2019
Phallus	Phallus duplicatus	Phallales	Phallaceae	NOU	NOU	NO	MICH	MICH:KUO 09111201	specimen_voucher	KUO_09111201_MI	isolate	NO	NO	NO	NO	USA	USA: Colorado	NO	NO	11	09	2012	2	NO	NO	NO	NO	NO	NO	NO	NO	NO	NO	NO	NO	NO	NO	NO	NO	NO	NO	MK652731.1	NO	NO	NO	NO	04	04	2020
Phallus	Phallus duplicatus	Phallales	Phallaceae	NOU	NOU	NO	MICH	MICH:KUO 10091301	specimen_voucher	KUO_10091301_ME	isolate	NO	NO	NO	NO	USA	USA:Maine	NO	NO	09	10	2013	2	NO	NO	NO	NO	NO	NO	NO	NO	NO	NO	NO	NO	NO	NO	NO	NO	NO	NO	MK652732.1	NO	NO	NO	NO	04	04	2020
Phallus	Phallus duplicatus	Phallales	Phallaceae	NOU	NOU	NO	MICH	MICH:KUO 09301201	specimen_voucher	KUO_09301201_MA	isolate	NO	NO	NO	NO	USA	USA: Massachusetts	NO	NO	30	09	2012	2	NO	NO	NO	NO	NO	NO	NO	NO	NO	NO	NO	NO	NO	NO	NO	NO	NO	NO	MK652733.1	NO	NO	NO	NO	04	04	2020
Phallus	Phallus echinovolvatus	Phallales	Phallaceae	NOU	NOU	NO	NO	NO	NO	ASI 32002	strain	NO	NO	NO	NO	NO	NO	NO	NO	NO	NO	NO	1	NO	ITSG	NO	AF324164.2	NO	NO	NO	18	02	2001	Cheong,J.-C.	rDNA ITS sequence of Dictyophora indusiata	UNP	UNP	NO	NO	NO	NO	NO	NO	NO	NO	NO	NO	NO	NO
Phallus	Phallus echinovolvatus	Phallales	Phallaceae	Phallales	Phallaceae	NO	NO	NO	NO	ASI 32007	strain	NO	NO	NO	NO	NO	NO	NO	NO	NO	NO	NO	1	NO	ITSGU	SH1572641.08FU	AF324165.2	NO	NO	NO	18	02	2001	Cheong,J.-C.	rDNA ITS sequence of Dictyophora indusiata	UNP	UNP	NO	NO	NO	NO	NO	NO	NO	NO	NO	NO	NO	NO
Phallus	Phallus echinovolvatus	Phallales	Phallaceae	NOU	NOU	NO	NO	NO	NO	ASI 32008	strain	NO	NO	NO	NO	NO	NO	NO	NO	NO	NO	NO	1	NO	ITSG	NO	AF324166.2	NO	NO	NO	18	02	2001	Cheong,J.-C.	rDNA ITS sequence of Dictyophora indusiata	UNP	UNP	NO	NO	NO	NO	NO	NO	NO	NO	NO	NO	NO	NO
Phallus	Phallus echinovolvatus	Phallales	Phallaceae	NOU	NOU	NO	NO	NO	NO	ASI 32010	strain	NO	NO	NO	NO	NO	NO	NO	NO	NO	NO	NO	1	NO	ITSG	NO	AF324167.2	NO	NO	NO	18	02	2001	Cheong,J.-C.	rDNA ITS sequence of Dictyophora indusiata	UNP	UNP	NO	NO	NO	NO	NO	NO	NO	NO	NO	NO	NO	NO
Phallus	Phallus echinovolvatus	Phallales	Phallaceae	NOU	NOU	NO	NO	NO	NO	ASI 32014	strain	NO	NO	NO	NO	NO	NO	NO	NO	NO	NO	NO	1	NO	ITSG	NO	AF324168.2	NO	NO	NO	18	02	2001	Cheong,J.-C.	rDNA ITS sequence of Dictyophora indusiata	UNP	UNP	NO	NO	NO	NO	NO	NO	NO	NO	NO	NO	NO	NO
Phallus	Phallus echinovolvatus	Phallales	Phallaceae	Phallales	Phallaceae	NO	GDGM	GDGM 79020	specimen_voucher	NO	NO	NO	NO	NO	NO	China	NO	NO	NO	NO	NO	NO	1	NO	ITSGU	SH1572641.08FU	MN523216.1	NO	NO	NO	05	10	2019	Li,T., Li,T.-h., Deng,W.-q. and Song,B.	Phallus dongsun and P. lutescens, two new species from China	UNP	UNP	NO	NO	NO	NO	NO	NO	NO	NO	NO	NO	NO	NO
Phallus	Phallus echinovolvatus	Phallales	Phallaceae	Phallales	Phallaceae	NO	TNS	TNS-F-34480	specimen_voucher	KH-TH09-070	note	NO	mushroom	NO	NO	Thailand	NO	NO	NO	15	07	2009	2	NO	ITSGU	SH1572641.08FU	MF372137.1	NO	NO	NO	22	05	2018	Pereira,L.T., De Meijer,A.A.R., Reck,M.A., Hosaka,K. And Silveira,R.M.B.	Phallus aureolatus (Phallaceae, Agaricomycetes), a new species from the Brazilian Atlantic Forest	Phytotaxa 327 (3), 223-236	2017	NO	NO	NO	NO	MF372129.1	NO	NO	NO	NO	22	05	2018
Phallus	Phallus echinovolvatus	Phallales	Phallaceae	NOU	NOU	NO	GDGM	GDGM 79013	specimen_voucher	NO	NO	NO	NO	NO	NO	China	China: Fujian Province	NO	NO	NO	NO	NO	2	NO	ITSG	NO	MN613536.1	NO	NO	NO	02	11	2019	Li,T.	Phallus dongsun and P. lutescens, two new species from China	UNP	UNP	NO	NO	NO	NO	MN611444.1	NO	NO	NO	NO	02	11	2019
Phallus	Phallus flavocostatus	Phallales	Phallaceae	Phallales	Phallaceae	NO	NO	NO	NO	RE2004	specimen_voucher	NO	NO	NO	NO	NO	NO	NO	NO	NO	NO	NO	3	NO	ITSGU	SH2710270.08FU	MG678524.1	NO	NO	NO	11	10	2019	Cabral,T.S., Silva,B.D.B., Martin,M.P., Clement,C.R., Hosaka,K. and Baseia,I.G.	Behind the veil - exploring the diversity in Phallus indusiatus s.l. (Phallomycetidae, Basidiomycota)	MycoKeys 58, 103-127	2019	NO	NO	NO	NO	MG678467.1	NO	NO	NO	NO	11	10	2019
Phallus	Phallus galericulatus	Phallales	Phallaceae	NOU	NOU	NO	NO	NO	NO	sporocarp1	isolate	NO	NO	Jacaranda mimosifolia	NO	South Africa	South Africa: Pretoria	NO	NO	NO	NO	NO	2	NO	NO	NO	NO	NO	NO	NO	NO	NO	NO	NO	NO	NO	NO	NO	NO	NO	NO	KR071850.1	NO	NO	NO	NO	24	04	2015
Phallus	Phallus galericulatus	Phallales	Phallaceae	NOU	NOU	NO	NO	NO	NO	sporocarp2	isolate	NO	NO	Jacaranda mimosifolia	NO	South Africa	South Africa: Pretoria	NO	NO	NO	NO	NO	2	NO	NO	NO	NO	NO	NO	NO	NO	NO	NO	NO	NO	NO	NO	NO	NO	NO	NO	KR071851.1	NO	NO	NO	NO	24	04	2015
Phallus	Phallus galericulatus*	Phallales	Phallaceae	NOU	NOU	NO	NO	NO	NO	sporocarp3	isolate	NO	NO	Jacaranda mimosifolia	NO	South Africa	South Africa: Pretoria	NO	NO	NO	NO	NO	2	NO	NO	NO	NO	NO	NO	NO	NO	NO	NO	NO	NO	NO	NO	NO	NO	NO	NO	KR071852.1	NO	NO	NO	NO	24	04	2015
Phallus	Phallus galericulatus*	Phallales	Phallaceae	Phallales	Phallaceae	NO	NO	NO	NO	KSRF-0014	isolate	fruiting body	NO	NO	NO	India	NO	NO	NO	12	08	2016	3	NO	ITSGU	SH1651066.08FU	MF506819.1	NO	NO	NO	30	05	2018	Rajput,K.S. and Ravi,S.P.	Therapeutic Evaluation of Fungi from Gujarat	UNP	UNP	NO	NO	NO	NO	MH168327.1	NO	NO	NO	NO	11	04	2018
Phallus	Phallus galericulatus	Phallales	Phallaceae	Phallales	Phallaceae	NO	NO	NO	NO	KSRF-0018	isolate	fruiting body	NO	NO	NO	India	NO	NO	NO	09	11	2016	1	NO	ITSGU	SH1651065.08FU	MF506816.1	NO	NO	NO	30	05	2018	Rajput,K.S. and Ravi,S.P.	Therapeutic Evaluation of Fungi from Gujarat	UNP	UNP	NO	NO	NO	NO	NO	NO	NO	NO	NO	NO	NO	NO
Phallus	Phallus hadriani	Phallales	Phallaceae	NOU	NOU	NO	OSC	OSC107658	strain	LSU2-38; SSU2-38; ATP2-38; RPB3-105; EF3-106	isolate	NO	NO	NO	NO	NO	NO	NO	NO	NO	NO	NO	5	NO	NO	NO	NO	NO	NO	NO	NO	NO	NO	NO	NO	NO	NO	NO	NO	NO	NO	DQ218514.1	NO	NO	NO	NO	30	12	2006
Phallus	Phallus hadriani	Phallales	Phallaceae	Phallales	Phallaceae	Reference material	OSC	NO	strain or specimen voucher	KH11092003-1; AFTOL-ID 683	strain; isolate	NO	NO	NO	NO	NO	NO	NO	NO	NO	NO	NO	5	NO	ITSGU	SH1612140.08FU	DQ404385.1	NO	NO	NO	20	03	2006	Matheny,P.B., Hosaka,K. and Hibbett,D.S.	Assembling the Fungal Tree of Life	UNP	UNP	NO	NO	NO	NO	AY885165.1	NO	NO	NO	NO	13	02	2005
Phallus	Phallus hadriani	Phallales	Phallaceae	Phallales	Phallaceae	NO	NO	NO	NO	AH39161	specimen_voucher	NO	NO	NO	NO	Pakistan	Pakistan: Khanspur	NO	NO	NO	NO	NO	1	NO	ITSGU	SH1612140.08FU	KF481956.1	NO	NO	NO	31	07	2014	Moreno,G., Khalid,A.N., Alvarado,P., Kreisel,H. and Yousaf,N	Phallus hadriani and P. roseus from Pakistan	UNP	UNP	NO	NO	NO	NO	NO	NO	NO	NO	NO	NO	NO	NO
Phallus	Phallus hadriani	NOG	NOG	Phallales	Phallaceae	NO	NO	NO	NO	G4300	Material sample soil	soil	NO	NO	YES	Estonia	NO	NO	NO	23	07	2015	1	NO	ITSU	SH1612140.08FU	EST14331801 | UDB0552898	NO	NO	NO	NOG	NOG	NOG	Tedersoo L et al.	Global soil samples	NO	NO	NO	NO	NO	NO	NO	NO	NO	NO	NO	NO	NO	NO
Phallus	Phallus hadriani	NOG	NOG	Phallales	Phallaceae	NO	TU	TU120645	Specimen	NO	NO	NO	NO	NO	NO	Estonia	Estonia, Saare maakond, Ruhnu vald	57.80077	23.27292	07	09	2016	1	NO	ITSU	SH1612140.08FU	120645 | UDB031333	NO	NO	NO	NOG	NOG	NOG	Saar, Liiv, Zettur	Ruhnu	NO	NO	NO	NO	NO	NO	NO	NO	NO	NO	NO	NO	NO	NO
Phallus	Phallus hadriani	NOG	NOG	Phallales	Phallaceae	NO	TU	TU117091	Specimen	NO	NO	NO	NO	NO	NO	Latvia	Latvia, Dundaga, Kolka	57.68885000	22.31298000	25	09	2014	1	NO	ITSU	SH1612140.08FU	UDB022824 | 117091	NO	NO	NO	NOG	NOG	NOG	NO	NO	NO	NO	NO	NO	NO	NO	NO	NO	YES	NO	NO	NO	NO	NO
Phallus	Phallus hadriani	NOG	NOG	Phallales	Phallaceae	NO	NO	NO	NO	S444	Material sample soil	soil	NO	NO	YES	USA	NO	NO	NO	24	12	2014	1	NO	ITSU	SH1612140.08FU	SSUb_31452 | UDB0768820	NO	NO	NO	NOG	NOG	NOG	Tedersoo L et al.	Global soil samples	NO	NO	NO	NO	NO	NO	NO	NO	NO	NO	NO	NO	NO	NO
Phallus	Phallus hadriani	Phallales	Phallaceae	Phallales	Phallaceae	NO	NO	NO	NO	RE180	specimen_voucher	NO	NO	NO	NO	NO	NO	NO	NO	NO	NO	NO	1	NO	ITSGU	SH1612140.08FU	MG678525.1	NO	NO	NO	11	10	2019	Cabral,T.S., Silva,B.D.B., Martin,M.P., Clement,C.R., Hosaka,K. and Baseia,I.G.	Behind the veil - exploring the diversity in Phallus indusiatus s.l. (Phallomycetidae, Basidiomycota)	MycoKeys 58, 103-127	2019	NO	NO	NO	NO	NO	NO	NO	NO	NO	NO	NO	NO
Phallus	Phallus hadriani	Phallales	Phallaceae	Phallales	Phallaceae	NO	TNS	NO	specimen_voucher	TNS voucher Kasuya B2045	specimen_voucher	NO	NO	NO	NO	Japan	Japan: Hokkaido, Shari	NO	NO	30	08	2014	2	NO	ITSGU	SH1612140.08FU	KP222542.1	NO	NO	NO	19	04	2015	Kasuya,T., Uchida,A. and Hosaka,K.	Phallus hadriani, a rare fungus discovered from Eastern Hokkaido, Japan	UNP	UNP	NO	NO	NO	NO	KP222544.1	NO	NO	NO	NO	19	04	2015
Phallus	Phallus hadriani	Phallales	Phallaceae	NOU	NOU	NO	TNS	TNS-F-70034	specimen_voucher	NO	NO	NO	NO	NO	NO	Japan	Japan: Hokkaidoi, Shari	NO	NO	28	08	2015	1	NO	NO	NO	NO	NO	NO	NO	NO	NO	NO	NO	NO	NO	NO	NO	NO	NO	NO	KU516105.1	NO	NO	NO	NO	18	07	2016
Phallus	Phallus hadriani	Phallales	Phallaceae	Phallales	Phallaceae	NO	TNS	TNS-F-70036	specimen_voucher	NO	NO	NO	NO	NO	NO	Japan	Japan: Niigata, Teradomari	NO	NO	31	10	2015	2	NO	ITSGU	SH1612140.08FU	KU516100.1	NO	NO	NO	18	07	2016	Kasuya,T., Maruyama,T., Fuse,K., Minowa,K. and Hosaka,K.	Phallus hadriani rediscovered from Niigata Prefecture, Central Honshu, Japan	UNP	UNP	NO	NO	NO	NO	KU516107.1	NO	NO	NO	NO	18	07	2016
Phallus	Phallus hadriani	Phallales	Phallaceae	NOU	NOU	NO	NO	NO	NO	JLF7894	specimen_voucher	NO	NO	NO	NO	USA	USA: Cochise County, AZ	NO	NO	03	09	2019	1	NO	ITSG	NO	MT101866.1	NO	NO	NO	26	02	2020	Frank,J.L.	Mushrooms of Cochise County Arizona 2019A	UNP	UNP	NO	NO	NO	NO	NO	NO	NO	NO	NO	NO	NO	NO
Phallus	Phallus hadriani	Phallales	Phallaceae	NOU	NOU	NO	NO	NO	NO	SR1659	specimen_voucher	NO	NO	Ulmus wallichiana	NO	India	India: Jammu and Kashmir, Kamad	33.41 N	75.08 E	15	06	2019	1	NO	ITSG	NO	MT151615.1	NO	NO	NO	11	03	2020	Altaf,U. and Sharma,Y.P.	Phallus hadriani	UNP	UNP	ITS1f	tccgtaggtgaacctgcgg	ITS4r	tcctccgcttattgatatgc	NO	NO	NO	NO	NO	NO	NO	NO
Phallus	Phallus hadriani	Phallales	Phallaceae	NOU	NOU	NO	CSU	NO	specimen_voucher	RGH_2_OK	isolate	NO	NO	NO	NO	USA	USA: Oklahoma	NO	NO	18	10	1993	1	NO	NO	NO	NO	NO	NO	NO	NO	NO	NO	NO	NO	NO	NO	NO	NO	NO	NO	MK611693.1	NO	NO	NO	NO	04	04	2020
Phallus	Phallus hadriani	Phallales	Phallaceae	NOU	NOU	NO	MICH	MICH:KUO 09220801	specimen_voucher	KUO_09220801_IL	isolate	NO	NO	NO	NO	USA	USA: Illinois	NO	NO	22	09	2008	1	NO	NO	NO	NO	NO	NO	NO	NO	NO	NO	NO	NO	NO	NO	NO	NO	NO	NO	MK611694.1	NO	NO	NO	NO	04	04	2020
Phallus	Phallus hadriani	Phallales	Phallaceae	NOU	NOU	NO	CSU	CSU F-00978	specimen_voucher	CLO_4022_OK	isolate	NO	NO	NO	NO	USA	USA: Oklahoma	NO	NO	25	04	2001	2	NO	NO	NO	NO	NO	NO	NO	NO	NO	NO	NO	NO	NO	NO	NO	NO	NO	NO	MK611695.1	NO	NO	NO	NO	04	04	2020
Phallus	Phallus hadriani	Phallales	Phallaceae	NOU	NOU	NO	MICH	MICH:KUO 05141201	specimen_voucher	KUO_05141201_IL	isolate	NO	NO	NO	NO	USA	USA: Illinois	NO	NO	14	05	2012	2	NO	NO	NO	NO	NO	NO	NO	NO	NO	NO	NO	NO	NO	NO	NO	NO	NO	NO	MK611698.1	NO	NO	NO	NO	04	04	2020
Phallus	Phallus hadriani	Phallales	Phallaceae	NOU	NOU	NO	CSU	CSU F-00957	specimen_voucher	CLO_4023_OK	isolate	NO	NO	NO	NO	USA	USA: Oklahoma	NO	NO	11	05	2001	2	NO	NO	NO	NO	NO	NO	NO	NO	NO	NO	NO	NO	NO	NO	NO	NO	NO	NO	MK611700.1	NO	NO	NO	NO	04	04	2020
Phallus	Phallus hadriani	Phallales	Phallaceae	NOU	NOU	NO	CSU	CSU<USA-OK>:s.n.	specimen_voucher	Halverstadt_CO	isolate	NO	NO	NO	NO	USA	USA: Colorado	NO	NO	11	08	2012	2	NO	NO	NO	NO	NO	NO	NO	NO	NO	NO	NO	NO	NO	NO	NO	NO	NO	NO	MK652727.1	NO	NO	NO	NO	04	04	2020
Phallus	Phallus hadriani	Phallales	Phallaceae	NOU	NOU	Reference material	OSC	OSC:KH 11092003-1	specimen_voucher	KH11092003.1; AFTOL:683	isolate; db_xref	NO	NO	NO	NO	NO	NO	NO	NO	NO	NO	NO	2	R	NO	NO	NO	NO	NO	NO	NO	NO	NO	NO	NO	NO	NO	NO	NO	NO	NO	NG_060067.1	NO	NO	YES	AY885165	11	06	2018
Phallus	Phallus haitangensis	Phallales	Phallaceae	Phallales	Phallaceae	NO	HKAS	HKAS 88191	strain	NO	NO	NO	NO	NO	NO	China	NO	NO	NO	NO	NO	NO	1	NO	ITSGU	SH1650242.08FU	KU705381.1	NO	NO	NO	24	12	2016	Li,H., Ma,X., Mortimer,P.E., Karunarathna,S.C., Xu,J. and Hyde,K.D.	Phallus haitangensis, a new species of stinkhorn from Yunnan Province, China	Phytotaxa 280 (2), 116-128	2016	ITS5	ggaagtaaaagtcgtaacaagg	ITS4	tcctccgcttattgatatgc	NO	NO	NO	NO	NO	NO	NO	NO
Phallus	Phallus haitangensis	Phallales	Phallaceae	Phallales	Phallaceae	Holotype	HKAS	HKAS 88193	strain	NO	NO	NO	NO	NO	NO	China	NO	NO	NO	NO	NO	NO	1	NO	ITSGU	SH1650242.08FU	KU705382.1	NO	NO	NO	24	12	2016	Li,H., Ma,X., Mortimer,P.E., Karunarathna,S.C., Xu,J. and Hyde,K.D.	Phallus haitangensis, a new species of stinkhorn from Yunnan Province, China	Phytotaxa 280 (2), 116-128	2016	ITS5	ggaagtaaaagtcgtaacaagg	ITS4	tcctccgcttattgatatgc	NO	NO	NO	NO	NO	NO	NO	NO
Phallus	Phallus haitangensis	Phallales	Phallaceae	Phallales	Phallaceae	NO	HKAS	HKAS 88197	strain	NO	NO	NO	NO	NO	NO	China	NO	NO	NO	NO	NO	NO	1	NO	ITSGU	SH1650242.08FU	KU705383.1	NO	NO	NO	24	12	2016	Li,H., Ma,X., Mortimer,P.E., Karunarathna,S.C., Xu,J. and Hyde,K.D.	Phallus haitangensis, a new species of stinkhorn from Yunnan Province, China	Phytotaxa 280 (2), 116-128	2016	ITS5	ggaagtaaaagtcgtaacaagg	ITS4	tcctccgcttattgatatgc	NO	NO	NO	NO	NO	NO	NO	NO
Phallus	Phallus haitangensis	Phallales	Phallaceae	Phallales	Phallaceae	NO	HKAS	HKAS 88199	strain	NO	NO	NO	NO	NO	NO	China	NO	NO	NO	NO	NO	NO	1	NO	ITSGU	SH1650242.08FU	KU705384.1	NO	NO	NO	24	12	2016	Li,H., Ma,X., Mortimer,P.E., Karunarathna,S.C., Xu,J. and Hyde,K.D.	Phallus haitangensis, a new species of stinkhorn from Yunnan Province, China	Phytotaxa 280 (2), 116-128	2016	ITS5	ggaagtaaaagtcgtaacaagg	ITS4	tcctccgcttattgatatgc	NO	NO	NO	NO	NO	NO	NO	NO
Phallus	Phallus haitangensis	NOG	NOG	Phallales	Phallaceae	NO	NO	NO	NO	S312	Material sample soil	soil	NO	NO	YES	Thailand	NO	NO	NO	09	08	2014	1	NO	ITSU	SH1650242.08FU	SSUb_52331 | UDB0767670	NO	NO	NO	NOG	NOG	NOG	Tedersoo L et al.	Global soil samples	NO	NO	NO	NO	NO	NO	NO	NO	NO	NO	NO	NO	NO	NO
Phallus	Phallus impudicus	Phallales	Phallaceae	NOU	NOU	NO	OSC	OSC107655	specimen_voucher	NO	NO	NO	NO	NO	NO	NO	NO	NO	NO	NO	NO	NO	3	NO	NO	NO	NO	NO	NO	NO	NO	NO	NO	NO	NO	NO	NO	NO	NO	NO	NO	AY574642.1	NO	NO	NO	NO	31	10	2006
Phallus	Phallus impudicus	Phallales	Phallaceae	NOU	NOU	NO	NO	NO	NO	TUB 020314	strain	fruit body	NO	NO	NO	NO	NO	NO	NO	NO	NO	NO	1	NO	NO	NO	NO	NO	NO	NO	NO	NO	NO	NO	NO	NO	NO	NO	NO	NO	NO	NO	NO	NO	NO	NO	NO	NO	NO
Phallus	Phallus impudicus	Phallales	Phallaceae	NOU	NOU	NO	TNS	NO	specimen_voucher	KH-TGB11-1034 (TNS)	specimen_voucher	NO	NO	NO	NO	NO	NO	NO	NO	NO	NO	NO	2	NO	NO	NO	NO	NO	NO	NO	NO	NO	NO	NO	NO	NO	NO	NO	NO	NO	NO	KF783249.1	NO	NO	NO	NO	31	12	2015
Phallus	Phallus impudicus	NOG	NOG	Phallales	Phallaceae	NO	NO	NO	NO	20MR	Material sample soil	soil	NO	NO	YES	Estonia	NO	NO	NO	30	06	2013	1	NO	ITSU	SH1524985.08FU	m54032_171019_025146/53871084/ccs | UDB0670222	NO	NO	NO	NOG	NOG	NOG	Tedersoo L et al.	Global soil samples	NO	NO	NO	NO	NO	NO	NO	NO	NO	NO	NO	NO	NO	NO
Phallus	Phallus impudicus	NOG	NOG	Phallales	Phallaceae	NO	NO	NO	NO	24MR	Material sample soil	soil	NO	NO	YES	Estonia	NO	NO	NO	11	06	2013	1	NO	ITSU	SH1524985.08FU	m54032_171019_025146/74908442/ccs | UDB0672684	NO	NO	NO	NOG	NOG	NOG	Tedersoo L et al.	Global soil samples	NO	NO	NO	NO	NO	NO	NO	NO	NO	NO	NO	NO	NO	NO
Phallus	Phallus impudicus	NOG	NOG	Phallales	Phallaceae	NO	NO	NO	NO	36MR	Material sample soil	soil	NO	NO	YES	Estonia	NO	NO	NO	19	06	2013	1	NO	ITSU	SH1524985.08FU	m54032_171019_025146/28967705/ccs | UDB0680618	NO	NO	NO	NOG	NOG	NOG	Tedersoo L et al.	Global soil samples	NO	NO	NO	NO	NO	NO	NO	NO	NO	NO	NO	NO	NO	NO
Phallus	Phallus impudicus	NOG	NOG	Phallales	Phallaceae	NO	NO	NO	NO	44MR	Material sample soil	soil	NO	NO	YES	Estonia	NO	NO	NO	03	05	2013	1	NO	ITSU	SH1524985.08FU	m54032_171019_025146/23593359/ccs | UDB0685316	NO	NO	NO	NOG	NOG	NOG	Tedersoo L et al.	Global soil samples	NO	NO	NO	NO	NO	NO	NO	NO	NO	NO	NO	NO	NO	NO
Phallus	Phallus impudicus	Phallales	Phallaceae	Phallales	Phallaceae	NO	NO	NO	NO	ASI 25008	strain	NO	NO	NO	NO	NO	NO	NO	NO	NO	NO	NO	1	NO	ITSGU	SH1524984.08FU	AF324171.2	NO	NO	NO	18	02	2001	Cheong,J.-C.	rDNA ITS sequence of Dictyophora indusiata	UNP	UNP	NO	NO	NO	NO	NO	NO	NO	NO	NO	NO	NO	NO
Phallus	Phallus impudicus	NOG	NOG	Phallales	Phallaceae	NO	NO	NO	NO	46MR	Material sample soil	soil	NO	NO	YES	Estonia	NO	NO	NO	26	11	2012	1	NO	ITSU	SH1524985.08FU	m54032_171019_025146/61211468/ccs | UDB0687701	NO	NO	NO	NOG	NOG	NOG	Tedersoo L et al.	Global soil samples	NO	NO	NO	NO	NO	NO	NO	NO	NO	NO	NO	NO	NO	NO
Phallus	Phallus impudicus	NOG	NOG	Phallales	Phallaceae	NO	NO	NO	NO	49MR	Material sample soil	soil	NO	NO	YES	Estonia	NO	NO	NO	03	05	2013	1	NO	ITSU	SH1524985.08FU	m54032_171019_025146/13894223/ccs | UDB0690262	NO	NO	NO	NOG	NOG	NOG	Tedersoo L et al.	Global soil samples	NO	NO	NO	NO	NO	NO	NO	NO	NO	NO	NO	NO	NO	NO
Phallus	Phallus impudicus	NOG	NOG	Phallales	Phallaceae	NO	NO	NO	NO	49MR	Material sample soil	soil	NO	NO	YES	Estonia	NO	NO	NO	03	05	2013	1	NO	ITSU	SH1524985.08FU	m54032_171019_025146/64815268/ccs | UDB0690355	NO	NO		NOG	NOG	NOG	Tedersoo L et al.	Global soil samples	NO	NO	NO	NO	NO	NO	NO	NO	NO	NO	NO	NO	NO	NO
Phallus	Phallus impudicus	NOG	NOG	Phallales	Phallaceae	NO	NO	NO	NO	8MK	Material sample soil	soil	NO	NO	YES	Estonia	NO	NO	NO	11	06	2013	1	NO	ITSU	SH1524985.08FU	m54032_171019_025146/69534050/ccs | UDB0695319	NO	NO	NO	NOG	NOG	NOG	Tedersoo L et al.	Global soil samples	NO	NO	NO	NO	NO	NO	NO	NO	NO	NO	NO	NO	NO	NO
Phallus	Phallus impudicus	NOG	NOG	Phallales	Phallaceae	NO	NO	NO	NO	C11	Material sample soil	soil	NO	NO	YES	Estonia	Estonia, Tartu maakond, Meeksi vald	NO	NO	NO	NO	2012	1	NO	ITSU	SH1524985.08FU	EST16_206760 | UDB0703873	NO	NO	NO	NOG	NOG	NOG	Tedersoo L et al.	Global soil samples	NO	NO	NO	NO	NO	NO	NO	NO	NO	NO	NO	NO	NO	NO
Phallus	Phallus impudicus	NOG	NOG	Phallales	Phallaceae	NO	NO	NO	NO	EE12	Material sample soil	soil	NO	NO	YES	Estonia	NO	NO	NO	12	05	2017	1	NO	ITSU	SH1524985.08FU	EST16_207672 | UDB0673787	YES	NO	NO	NOG	NOG	NOG	Tedersoo L et al.	Global soil samples	NO	NO	NO	NO	NO	NO	NO	NO	NO	NO	NO	NO	NO	NO
Phallus	Phallus impudicus	NOG	NOG	Phallales	Phallaceae	NO	NO	NO	NO	G2537	Material sample soil	soil	NO	NO	YES	Estonia	NO	NO	NO	NO	NO	2011	1	NO	ITSU	SH1524985.08FU	m54032_171017_163117/64684876/ccs | UDB0347920	NO	NO	NO	NOG	NOG	NOG	Tedersoo L et al.	Global soil samples	NO	NO	NO	NO	NO	NO	NO	NO	NO	NO	NO	NO	NO	NO
Phallus	Phallus impudicus	NOG	NOG	Phallales	Phallaceae	NO	NO	NO	NO	G2547	Material sample soil	soil	NO	NO	YES	Estonia	NO	NO	NO	NO	NO	2012	1	NO	ITSU	SH1524985.08FU	m54032_171017_081454/56754446/ccs | UDB0557465	NO	NO	NO	NOG	NOG	NOG	Tedersoo L et al.	Global soil samples	NO	NO	NO	NO	NO	NO	NO	NO	NO	NO	NO	NO	NO	NO
Phallus	Phallus impudicus	NOG	NOG	Phallales	Phallaceae	NO	NO	NO	NO	G2831	Material sample soil	soil	NO	NO	YES	Estonia	NO	NO	NO	NO	NO	2012	1	NO	ITSU	SH1524985.08FU	m54032_171017_081454/24838512/ccs | UDB0546452	NO	NO	NO	NOG	NOG	NOG	Tedersoo L et al.	Global soil samples	NO	NO	NO	NO	NO	NO	NO	NO	NO	NO	NO	NO	NO	NO
Phallus	Phallus impudicus	NOG	NOG	Phallales	Phallaceae	NO	NO	NO	NO	G2844	Material sample soil	soil	NO	NO	YES	Estonia	NO	NO	NO	NO	NO	2012	1	NO	ITSU	SH1524985.08FU	m54032_171017_081454/18547111/ccs | UDB0551196	NO	NO	NO	NOG	NOG	NOG	Tedersoo L et al.	Global soil samples	NO	NO	NO	NO	NO	NO	NO	NO	NO	NO	NO	NO	NO	NO
Phallus	Phallus impudicus	NOG	NOG	Phallales	Phallaceae	NO	NO	NO	NO	G2971	Material sample soil	soil	NO	NO	YES	Estonia	NO	NO	NO	NO	NO	2012	1	NO	ITSU	SH1524985.08FU	m54032_171017_081454/61080205/ccs | UDB0559721	NO	NO	NO	NOG	NOG	NOG	Tedersoo L et al.	Global soil samples	NO	NO	NO	NO	NO	NO	NO	NO	NO	NO	NO	NO	NO	NO
Phallus	Phallus impudicus	NOG	NOG	Phallales	Phallaceae	NO	NO	NO	NO	G3242	Material sample soil	soil	NO	NO	YES	Estonia	NO	NO	NO	NO	NO	2013	1	NO	ITSU	SH1524985.08FU	m54032_171017_081454/62522315/ccs | UDB0562298	NO	NO	NO	NOG	NOG	NOG	Tedersoo L et al.	Global soil samples	NO	NO	NO	NO	NO	NO	NO	NO	NO	NO	NO	NO	NO	NO
Phallus	Phallus impudicus	NOG	NOG	Phallales	Phallaceae	NO	NO	NO	NO	G3527	Material sample soil	soil	NO	NO	YES	Estonia	NO	NO	NO	25	07	2014	1	NO	ITSU	SH1524985.08FU	m54047_180312_181320/66060556/ccs | UDB0242476	NO	NO	NO	NOG	NOG	NOG	Tedersoo L et al.	Global soil samples	NO	NO	NO	NO	NO	NO	NO	NO	NO	NO	NO	NO	NO	NO
Phallus	Phallus impudicus	NOG	NOG	Phallales	Phallaceae	NO	NO	NO	NO	G3531	Material sample soil	soil	NO	NO	YES	Estonia	NO	NO	NO	27	07	2014	1	NO	ITSU	SH1524985.08FU	m54032_171017_163117/28115747/ccs | UDB0265250	NO	NO	NO	NOG	NOG	NOG	Tedersoo L et al.	Global soil samples	NO	NO	NO	NO	NO	NO	NO	NO	NO	NO	NO	NO	NO	NO
Phallus	Phallus impudicus	NOG	NOG	Phallales	Phallaceae	NO	NO	NO	NO	G3541	Material sample soil	soil	NO	NO	YES	Estonia	NO	NO	NO	15	08	2014	1	NO	ITSU	SH1524985.08FU	EST16_200138 | UDB0266394	NO	NO	NO	NOG	NOG	NOG	Tedersoo L et al.	Global soil samples	NO	NO	NO	NO	NO	NO	NO	NO	NO	NO	NO	NO	NO	NO
Phallus	Phallus impudicus	NOG	NOG	Phallales	Phallaceae	NO	NO	NO	NO	G3545	Material sample soil	soil	NO	NO	YES	Estonia	NO	NO	NO	16	08	2014	1	NO	ITSU	SH1524985.08FU	m54032_171017_081454/27394931/ccs | UDB0276518	NO	NO	NO	NOG	NOG	NOG	Tedersoo L et al.	Global soil samples	NO	NO	NO	NO	NO	NO	NO	NO	NO	NO	NO	NO	NO	NO
Phallus	Phallus impudicus	NOG	NOG	Phallales	Phallaceae	NO	NO	NO	NO	G3556	Material sample soil	soil	NO	NO	YES	Estonia	NO	NO	NO	12	09	2014	1	NO	ITSU	SH1524985.08FU	m54032_171017_081454/26018125/ccs | UDB0312722	NO	NO	NO	NOG	NOG	NOG	Tedersoo L et al.	Global soil samples	NO	NO	NO	NO	NO	NO	NO	NO	NO	NO	NO	NO	NO	NO
Phallus	Phallus impudicus	NOG	NOG	Phallales	Phallaceae	NO	NO	NO	NO	G3556	Material sample soil	soil	NO	NO	YES	Estonia	NO	NO	NO	12	09	2014	1	NO	ITSU	SH1524985.08FU	m54032_171017_081454/50987295/ccs | UDB0319156	NO	NO		NOG	NOG	NOG	Tedersoo L et al.	Global soil samples	NO	NO	NO	NO	NO	NO	NO	NO	NO	NO	NO	NO	NO	NO
Phallus	Phallus impudicus	NOG	NOG	Phallales	Phallaceae	NO	NO	NO	NO	G3556	Material sample soil	soil	NO	NO	YES	Estonia	NO	NO	NO	12	09	2014	1	NO	ITSU	SH1524985.08FU	m54032_171017_081454/63635909/ccs | UDB0317538	YES	NO		NOG	NOG	NOG	Tedersoo L et al.	Global soil samples	NO	NO	NO	NO	NO	NO	NO	NO	NO	NO	NO	NO	NO	NO
Phallus	Phallus impudicus	NOG	NOG	Phallales	Phallaceae	NO	NO	NO	NO	G3556	Material sample soil	soil	NO	NO	YES	Estonia	NO	NO	NO	12	09	2014	1	NO	ITSU	SH1524985.08FU	m54032_171017_081454/68551024/ccs | UDB0318878	NO	NO		NOG	NOG	NOG	Tedersoo L et al.	Global soil samples	NO	NO	NO	NO	NO	NO	NO	NO	NO	NO	NO	NO	NO	NO
Phallus	Phallus impudicus	NOG	NOG	Phallales	Phallaceae	NO	NO	NO	NO	G3556	Material sample soil	soil	NO	NO	YES	Estonia	NO	NO	NO	12	09	2014	1	NO	ITSU	SH1524985.08FU	m54032_171017_081454/73138285/ccs | UDB0318214	NO	NO		NOG	NOG	NOG	Tedersoo L et al.	Global soil samples	NO	NO	NO	NO	NO	NO	NO	NO	NO	NO	NO	NO	NO	NO
Phallus	Phallus impudicus	NOG	NOG	Phallales	Phallaceae	NO	NO	NO	NO	G3557	Material sample soil	soil	NO	NO	YES	Estonia	NO	NO	NO	12	09	2014	1	NO	ITSU	SH1524985.08FU	m54032_171017_163117/12256005/ccs | UDB0321542	YES	NO		NOG	NOG	NOG	Tedersoo L et al.	Global soil samples	NO	NO	NO	NO	NO	NO	NO	NO	NO	NO	NO	NO	NO	NO
Phallus	Phallus impudicus	NOG	NOG	Phallales	Phallaceae	NO	NO	NO	NO	G3557	Material sample soil	soil	NO	NO	YES	Estonia	NO	NO	NO	12	09	2014	1	NO	ITSU	SH1524985.08FU	m54047_180312_181320/20775400/ccs | UDB0319894	NO	NO	NO	NOG	NOG	NOG	Tedersoo L et al.	Global soil samples	NO	NO	NO	NO	NO	NO	NO	NO	NO	NO	NO	NO	NO	NO
Phallus	Phallus impudicus	Phallales	Phallaceae	NOU	NOU	NO	NO	NO	NO	FO 46622	strain	NO	NO	NO	NO	Germany	NO	NO	NO	NO	NO	NO	1	NO	NO	NO	NO	NO	NO	NO	NO	NO	NO	NO	NO	NO	NO	NO	NO	NO	NO	AY152404.1	NO	NO	NO	NO	03	04	2003
Phallus	Phallus impudicus	Phallales	Phallaceae	Phallales	Phallaceae	NO	NO	NO	NO	KA13-1262	specimen_voucher	Mushroom	NO	NO	NO	South Korea	NO	NO	NO	26	09	2013	1	NO	ITSGU	SH1524984.08FU	KR673719.1	NO	NO	NO	01	11	2015	Kim,C.S., Jo,J.W., Kwag,Y.N., Sung,G.H., Lee,S.G., Kim,S.Y., Shin,C.H. and Han,S.K.	Mushroom Flora of Ulleung-gun and a Newly Recorded Bovista Species in the Republic of Korea	Mycobiology 43 (3), 239-257	2015	NO	NO	NO	NO	NO	NO	NO	NO	NO	NO	NO	NO
Phallus	Phallus impudicus	NOG	NOG	Phallales	Phallaceae	NO	NO	NO	NO	G3568	Material sample soil	soil	NO	NO	YES	Estonia	NO	NO	NO	20	09	2014	1	NO	ITSU	SH1524985.08FU	m54047_180312_181320/34603146/ccs | UDB0389293	NO	NO	NO	NOG	NOG	NOG	Tedersoo L et al.	Global soil samples	NO	NO	NO	NO	NO	NO	NO	NO	NO	NO	NO	NO	NO	NO
Phallus	Phallus impudicus	NOG	NOG	Phallales	Phallaceae	NO	NO	NO	NO	G3573	Material sample soil	soil	NO	NO	YES	Latvia	NO	NO	NO	23	09	2014	1	NO	ITSU	SH1524985.08FU	m54047_180312_181320/15401477/ccs | UDB0241769	NO	NO	NO	NOG	NOG	NOG	Tedersoo L et al.	Global soil samples	NO	NO	NO	NO	NO	NO	NO	NO	NO	NO	NO	NO	NO	NO
Phallus	Phallus impudicus	NOG	NOG	Phallales	Phallaceae	NO	NO	NO	NO	G3573	Material sample soil	soil	NO	NO	YES	Latvia	NO	NO	NO	23	09	2014	1	NO	ITSU	SH1524985.08FU	SSUa_39493 | UDB0758322	NO	NO		NOG	NOG	NOG	Tedersoo L et al.	Global soil samples	NO	NO	NO	NO	NO	NO	NO	NO	NO	NO	NO	NO	NO	NO
Phallus	Phallus impudicus	NOG	NOG	Phallales	Phallaceae	NO	NO	NO	NO	G3577	Material sample soil	soil	NO	NO	YES	Latvia	NO	NO	NO	24	09	2014	1	NO	ITSU	SH1524985.08FU	m54032_171017_081454/28705605/ccs | UDB0260306	NO	NO	NO	NOG	NOG	NOG	Tedersoo L et al.	Global soil samples	NO	NO	NO	NO	NO	NO	NO	NO	NO	NO	NO	NO	NO	NO
Phallus	Phallus impudicus	NOG	NOG	Phallales	Phallaceae	NO	NO	NO	NO	G3577	Material sample soil	soil	NO	NO	YES	Latvia	NO	NO	NO	24	09	2014	1	NO	ITSU	SH1524985.08FU	m54032_171017_081454/66650821/ccs | UDB0261970	NO	NO		NOG	NOG	NOG	Tedersoo L et al.	Global soil samples	NO	NO	NO	NO	NO	NO	NO	NO	NO	NO	NO	NO	NO	NO
Phallus	Phallus impudicus	NOG	NOG	Phallales	Phallaceae	NO	NO	NO	NO	G3581	Material sample soil	soil	NO	NO	YES	Latvia	NO	NO	NO	25	09	2014	1	NO	ITSU	SH1524985.08FU	m54032_171017_081454/55640645/ccs | UDB0268410	NO	NO	NO	NOG	NOG	NOG	Tedersoo L et al.	Global soil samples	NO	NO	NO	NO	NO	NO	NO	NO	NO	NO	NO	NO	NO	NO
Phallus	Phallus impudicus	NOG	NOG	Phallales	Phallaceae	NO	NO	NO	NO	G3581	Material sample soil	soil	NO	NO	YES	Latvia	NO	NO	NO	25	09	2014	1	NO	ITSU	SH1524985.08FU	m54032_171017_081454/55705888/ccs | UDB0267547	NO	NO		NOG	NOG	NOG	Tedersoo L et al.	Global soil samples	NO	NO	NO	NO	NO	NO	NO	NO	NO	NO	NO	NO	NO	NO
Phallus	Phallus impudicus	NOG	NOG	Phallales	Phallaceae	NO	NO	NO	NO	G3582	Material sample soil	soil	NO	NO	YES	Latvia	NO	NO	NO	25	09	2014	1	NO	ITSU	SH1524985.08FU	m54047_180312_181320/64488277/ccs | UDB0275312	NO	NO	NO	NOG	NOG	NOG	Tedersoo L et al.	Global soil samples	NO	NO	NO	NO	NO	NO	NO	NO	NO	NO	NO	NO	NO	NO
Phallus	Phallus impudicus	NOG	NOG	Phallales	Phallaceae	NO	NO	NO	NO	G3585	Material sample soil	soil	NO	NO	YES	Latvia	NO	NO	NO	25	09	2014	1	NO	ITSU	SH1524985.08FU	m54032_171017_163117/65536626/ccs | UDB0283147	NO	NO	NO	NOG	NOG	NOG	Tedersoo L et al.	Global soil samples	NO	NO	NO	NO	NO	NO	NO	NO	NO	NO	NO	NO	NO	NO
Phallus	Phallus impudicus	NOG	NOG	Phallales	Phallaceae	NO	NO	NO	NO	G3605	Material sample soil	soil	NO	NO	YES	Estonia	NO	NO	NO	11	10	2014	1	NO	ITSU	SH1524985.08FU	EST17_194818 | UDB0567709	NO	NO	NO	NOG	NOG	NOG	Tedersoo L et al.	Global soil samples	NO	NO	NO	NO	NO	NO	NO	NO	NO	NO	NO	NO	NO	NO
Phallus	Phallus impudicus	NOG	NOG	Phallales	Phallaceae	NO	NO	NO	NO	G4074	Material sample soil	soil	NO	NO	YES	Estonia	NO	NO	NO	05	04	2015	1	NO	ITSU	SH1524985.08FU	m54032_171017_163117/58196197/ccs | UDB0585365	NO	NO	NO	NOG	NOG	NOG	Tedersoo L et al.	Global soil samples	NO	NO	NO	NO	NO	NO	NO	NO	NO	NO	NO	NO	NO	NO
Phallus	Phallus impudicus	NOG	NOG	Phallales	Phallaceae	NO	NO	NO	NO	G4083	Material sample soil	soil	NO	NO	YES	Estonia	NO	NO	NO	18	04	2015	1	NO	ITSU	SH1524985.08FU	m54032_171017_204100/6095246/ccs | UDB0603967	NO	NO	NO	NOG	NOG	NOG	Tedersoo L et al.	Global soil samples	NO	NO	NO	NO	NO	NO	NO	NO	NO	NO	NO	NO	NO	NO
Phallus	Phallus impudicus	NOG	NOG	Phallales	Phallaceae	NO	NO	NO	NO	G4100	Material sample soil	soil	NO	NO	YES	Estonia	NO	NO	NO	01	05	2015	1	NO	ITSU	SH1524985.08FU	m54047_180312_181320/65864223/ccs | UDB0212976	NO	NO	NO	NOG	NOG	NOG	Tedersoo L et al.	Global soil samples	NO	NO	NO	NO	NO	NO	NO	NO	NO	NO	NO	NO	NO	NO
Phallus	Phallus impudicus	NOG	NOG	Phallales	Phallaceae	NO	NO	NO	NO	G4101	Material sample soil	soil	NO	NO	YES	Estonia	NO	NO	NO	01	05	2015	1	NO	ITSU	SH1524985.08FU	m54032_171017_204100/53608885/ccs | UDB0215586	YES	NO	NO	NOG	NOG	NOG	Tedersoo L et al.	Global soil samples	NO	NO	NO	NO	NO	NO	NO	NO	NO	NO	NO	NO	NO	NO
Phallus	Phallus impudicus	NOG	NOG	Phallales	Phallaceae	NO	NO	NO	NO	G4130	Material sample soil	soil	NO	NO	YES	Estonia	NO	NO	NO	09	05	2015	1	NO	ITSU	SH1524985.08FU	m54047_180312_181320/42926982/ccs | UDB0325364	NO	NO	NO	NOG	NOG	NOG	Tedersoo L et al.	Global soil samples	NO	NO	NO	NO	NO	NO	NO	NO	NO	NO	NO	NO	NO	NO
Phallus	Phallus impudicus	NOG	NOG	Phallales	Phallaceae	NO	NO	NO	NO	G4197	Material sample soil	soil	NO	NO	YES	Estonia	NO	NO	NO	21	06	2015	1	NO	ITSU	SH1524985.08FU	m54032_171017_204100/42926814/ccs | UDB0537605	NO	NO	NO	NOG	NOG	NOG	Tedersoo L et al.	Global soil samples	NO	NO	NO	NO	NO	NO	NO	NO	NO	NO	NO	NO	NO	NO
Phallus	Phallus impudicus	NOG	NOG	Phallales	Phallaceae	NO	NO	NO	NO	G4204	Material sample soil	soil	NO	NO	YES	Estonia	NO	NO	NO	23	06	2015	1	NO	ITSU	SH1524985.08FU	m54032_171017_204100/66519266/ccs | UDB0557095	NO	NO	NO	NOG	NOG	NOG	Tedersoo L et al.	Global soil samples	NO	NO	NO	NO	NO	NO	NO	NO	NO	NO	NO	NO	NO	NO
Phallus	Phallus impudicus	NOG	NOG	Phallales	Phallaceae	NO	NO	NO	NO	G4204	Material sample soil	soil	NO	NO	YES	Estonia	NO	NO	NO	23	06	2015	1	NO	ITSU	SH1524985.08FU	SSUa_30328 | UDB0761791	NO	NO		NOG	NOG	NOG	Tedersoo L et al.	Global soil samples	NO	NO	NO	NO	NO	NO	NO	NO	NO	NO	NO	NO	NO	NO
Phallus	Phallus impudicus	NOG	NOG	Phallales	Phallaceae	NO	NO	NO	NO	G4205	Material sample soil	soil	NO	NO	YES	Estonia	NO	NO	NO	23	06	2015	1	NO	ITSU	SH1524985.08FU	m54032_171017_204100/27460295/ccs | UDB0558073	NO	NO	NO	NOG	NOG	NOG	Tedersoo L et al.	Global soil samples	NO	NO	NO	NO	NO	NO	NO	NO	NO	NO	NO	NO	NO	NO
Phallus	Phallus impudicus	NOG	NOG	Phallales	Phallaceae	NO	NO	NO	NO	G4206	Material sample soil	soil	NO	NO	YES	Estonia	NO	NO	NO	23	06	2015	1	NO	ITSU	SH1524985.08FU	m54032_171017_204100/17957221/ccs | UDB0559513	NO	NO	NO	NOG	NOG	NOG	Tedersoo L et al.	Global soil samples	NO	NO	NO	NO	NO	NO	NO	NO	NO	NO	NO	NO	NO	NO
Phallus	Phallus impudicus	NOG	NOG	Phallales	Phallaceae	NO	NO	NO	NO	G4209	Material sample soil	soil	NO	NO	YES	Estonia	NO	NO	NO	23	06	2015	1	NO	ITSU	SH1524985.08FU	m54032_171017_204100/29753851/ccs | UDB0563581	NO	NO	NO	NOG	NOG	NOG	Tedersoo L et al.	Global soil samples	NO	NO	NO	NO	NO	NO	NO	NO	NO	NO	NO	NO	NO	NO
Phallus	Phallus impudicus	NOG	NOG	Phallales	Phallaceae	NO	NO	NO	NO	G4216	Material sample soil	soil	NO	NO	YES	Estonia	NO	NO	NO	26	06	2015	1	NO	ITSU	SH1524985.08FU	m54032_171018_101447/35128108/ccs | UDB0239688	NO	NO	NO	NOG	NOG	NOG	Tedersoo L et al.	Global soil samples	NO	NO	NO	NO	NO	NO	NO	NO	NO	NO	NO	NO	NO	NO
Phallus	Phallus impudicus	NOG	NOG	Phallales	Phallaceae	NO	NO	NO	NO	G4216	Material sample soil	soil	NO	NO	YES	Estonia	NO	NO	NO	26	06	2015	1	NO	ITSU	SH1524985.08FU	m54032_171018_101447/37880314/ccs | UDB0239250	NO	NO		NOG	NOG	NOG	Tedersoo L et al.	Global soil samples	NO	NO	NO	NO	NO	NO	NO	NO	NO	NO	NO	NO	NO	NO
Phallus	Phallus impudicus	NOG	NOG	Phallales	Phallaceae	NO	NO	NO	NO	G4217	Material sample soil	soil	NO	NO	YES	Estonia	NO	NO	NO	26	06	2015	1	NO	ITSU	SH1524985.08FU	m54032_171018_101447/7603012/ccs | UDB0245331	NO	NO	NO	NOG	NOG	NOG	Tedersoo L et al.	Global soil samples	NO	NO	NO	NO	NO	NO	NO	NO	NO	NO	NO	NO	NO	NO
Phallus	Phallus impudicus	NOG	NOG	Phallales	Phallaceae	NO	NO	NO	NO	G4218	Material sample soil	soil	NO	NO	YES	Estonia	NO	NO	NO	26	06	2015	1	NO	ITSU	SH1524985.08FU	EST1423159 | UDB0249513	NO	NO	NO	NOG	NOG	NOG	Tedersoo L et al.	Global soil samples	NO	NO	NO	NO	NO	NO	NO	NO	NO	NO	NO	NO	NO	NO
Phallus	Phallus impudicus	NOG	NOG	Phallales	Phallaceae	NO	NO	NO	NO	G4232	Material sample soil	soil	NO	NO	YES	Estonia	NO	NO	NO	29	06	2015	1	NO	ITSU	SH1524985.08FU	m54032_171018_101447/63897805/ccs | UDB0314858	NO	NO	NO	NOG	NOG	NOG	Tedersoo L et al.	Global soil samples	NO	NO	NO	NO	NO	NO	NO	NO	NO	NO	NO	NO	NO	NO
Phallus	Phallus impudicus	NOG	NOG	Phallales	Phallaceae	NO	NO	NO	NO	G4276	Material sample soil	soil	NO	NO	YES	Estonia	NO	NO	NO	20	07	2015	1	NO	ITSU	SH1524985.08FU	m54032_171018_101447/74186898/ccs | UDB0508516	NO	NO	NO	NOG	NOG	NOG	Tedersoo L et al.	Global soil samples	NO	NO	NO	NO	NO	NO	NO	NO	NO	NO	NO	NO	NO	NO
Phallus	Phallus impudicus	NOG	NOG	Phallales	Phallaceae	NO	NO	NO	NO	G4296	Material sample soil	soil	NO	NO	YES	Estonia	NO	NO	NO	22	07	2015	1	NO	ITSU	SH1524985.08FU	EST17_86918 | UDB0543541	NO	NO	NO	NOG	NOG	NOG	Tedersoo L et al.	Global soil samples	NO	NO	NO	NO	NO	NO	NO	NO	NO	NO	NO	NO	NO	NO
Phallus	Phallus impudicus	NOG	NOG	Phallales	Phallaceae	NO	NO	NO	NO	G4300	Material sample soil	soil	NO	NO	YES	Estonia	NO	NO	NO	27	07	2015	1	NO	ITSU	SH1524985.08FU	m54032_171017_081454/40043234/ccs | UDB0552449	NO	NO		NOG	NOG	NOG	Tedersoo L et al.	Global soil samples	NO	NO	NO	NO	NO	NO	NO	NO	NO	NO	NO	NO	NO	NO
Phallus	Phallus impudicus	NOG	NOG	Phallales	Phallaceae	NO	NO	NO	NO	G4306	Material sample soil	soil	NO	NO	YES	Estonia	NO	NO	NO	24	07	2015	1	NO	ITSU	SH1524985.08FU	m54032_171018_101447/30475119/ccs | UDB0214334	NO	NO	NO	NOG	NOG	NOG	Tedersoo L et al.	Global soil samples	NO	NO	NO	NO	NO	NO	NO	NO	NO	NO	NO	NO	NO	NO
Phallus	Phallus impudicus	NOG	NOG	Phallales	Phallaceae	NO	NO	NO	NO	G4382	Material sample soil	soil	NO	NO	YES	Estonia	NO	NO	NO	12	09	2015	1	NO	ITSU	SH1524985.08FU	m54032_171018_142128/43188948/ccs | UDB0438257	NO	NO	NO	NOG	NOG	NOG	Tedersoo L et al.	Global soil samples	NO	NO	NO	NO	NO	NO	NO	NO	NO	NO	NO	NO	NO	NO
Phallus	Phallus impudicus	NOG	NOG	Phallales	Phallaceae	NO	NO	NO	NO	G4382	Material sample soil	soil	NO	NO	YES	Estonia	NO	NO	NO	12	09	2015	1	NO	ITSU	SH1524985.08FU	m54032_171018_142128/55115953/ccs | UDB0436817	NO	NO		NOG	NOG	NOG	Tedersoo L et al.	Global soil samples	NO	NO	NO	NO	NO	NO	NO	NO	NO	NO	NO	NO	NO	NO
Phallus	Phallus impudicus	NOG	NOG	Phallales	Phallaceae	NO	NO	NO	NO	G4385	Material sample soil	soil	NO	NO	YES	Estonia	NO	NO	NO	12	09	2015	1	NO	ITSU	SH1524985.08FU	m54032_171018_142128/21037623/ccs | UDB0450161	NO	NO	NO	NOG	NOG	NOG	Tedersoo L et al.	Global soil samples	NO	NO	NO	NO	NO	NO	NO	NO	NO	NO	NO	NO	NO	NO
Phallus	Phallus impudicus	NOG	NOG	Phallales	Phallaceae	NO	NO	NO	NO	G4390	Material sample soil	soil	NO	NO	YES	Estonia	NO	NO	NO	14	09	2015	1	NO	ITSU	SH1524985.08FU	m54032_171018_142128/45089281/ccs | UDB0467511	NO	NO	NO	NOG	NOG	NOG	Tedersoo L et al.	Global soil samples	NO	NO	NO	NO	NO	NO	NO	NO	NO	NO	NO	NO	NO	NO
Phallus	Phallus impudicus	NOG	NOG	Phallales	Phallaceae	NO	NO	NO	NO	G4393	Material sample soil	soil	NO	NO	YES	Estonia	NO	NO	NO	14	09	2015	1	NO	ITSU	SH1524985.08FU	m54032_171018_142128/66585153/ccs | UDB0570476	NO	NO	NO	NOG	NOG	NOG	Tedersoo L et al.	Global soil samples	NO	NO	NO	NO	NO	NO	NO	NO	NO	NO	NO	NO	NO	NO
Phallus	Phallus impudicus	NOG	NOG	Phallales	Phallaceae	NO	NO	NO	NO	G4394	Material sample soil	soil	NO	NO	YES	Estonia	NO	NO	NO	15	09	2015	1	NO	ITSU	SH1524985.08FU	m54032_171018_142128/58655379/ccs | UDB0573769	NO	NO	NO	NOG	NOG	NOG	Tedersoo L et al.	Global soil samples	NO	NO	NO	NO	NO	NO	NO	NO	NO	NO	NO	NO	NO	NO
Phallus	Phallus impudicus	NOG	NOG	Phallales	Phallaceae	NO	NO	NO	NO	G4394	Material sample soil	soil	NO	NO	YES	Estonia	NO	NO	NO	15	09	2015	1	NO	ITSU	SH1524985.08FU	m54032_171018_142128/68158141/ccs | UDB0575397	NO	NO		NOG	NOG	NOG	Tedersoo L et al.	Global soil samples	NO	NO	NO	NO	NO	NO	NO	NO	NO	NO	NO	NO	NO	NO
Phallus	Phallus impudicus	NOG	NOG	Phallales	Phallaceae	NO	NO	NO	NO	G4395	Material sample soil	soil	NO	NO	YES	Estonia	NO	NO	NO	15	09	2015	1	NO	ITSU	SH1524985.08FU	m54032_171018_142128/40895010/ccs | UDB0577313	NO	NO	NO	NOG	NOG	NOG	Tedersoo L et al.	Global soil samples	NO	NO	NO	NO	NO	NO	NO	NO	NO	NO	NO	NO	NO	NO
Phallus	Phallus impudicus	NOG	NOG	Phallales	Phallaceae	NO	NO	NO	NO	G4396	Material sample soil	soil	NO	NO	YES	Estonia	NO	NO	NO	15	09	2015	1	NO	ITSU	SH1524985.08FU	m54032_171018_142128/21955198/ccs | UDB0579181	NO	NO	NO	NOG	NOG	NOG	Tedersoo L et al.	Global soil samples	NO	NO	NO	NO	NO	NO	NO	NO	NO	NO	NO	NO	NO	NO
Phallus	Phallus impudicus	NOG	NOG	Phallales	Phallaceae	NO	NO	NO	NO	G4402	Material sample soil	soil	NO	NO	YES	Estonia	NO	NO	NO	15	09	2015	1	NO	ITSU	SH1524985.08FU	m54032_171018_142128/38797855/ccs | UDB0582778	NO	NO	NO	NOG	NOG	NOG	Tedersoo L et al.	Global soil samples	NO	NO	NO	NO	NO	NO	NO	NO	NO	NO	NO	NO	NO	NO
Phallus	Phallus impudicus	NOG	NOG	Phallales	Phallaceae	NO	NO	NO	NO	G4423	Material sample soil	soil	NO	NO	YES	Estonia	NO	NO	NO	25	09	2015	1	NO	ITSU	SH1524985.08FU	m54032_171018_142128/63177672/ccs | UDB0620581	NO	NO	NO	NOG	NOG	NOG	Tedersoo L et al.	Global soil samples	NO	NO	NO	NO	NO	NO	NO	NO	NO	NO	NO	NO	NO	NO
Phallus	Phallus impudicus	NOG	NOG	Phallales	Phallaceae	NO	NO	NO	NO	G4425	Material sample soil	soil	NO	NO	YES	Estonia	NO	NO	NO	25	09	2015	1	NO	ITSU	SH1524985.08FU	m54032_171018_142128/38208314/ccs | UDB0624011	NO	NO	NO	NOG	NOG	NOG	Tedersoo L et al.	Global soil samples	NO	NO	NO	NO	NO	NO	NO	NO	NO	NO	NO	NO	NO	NO
Phallus	Phallus impudicus	NOG	NOG	Phallales	Phallaceae	NO	NO	NO	NO	G4428	Material sample soil	soil	NO	NO	YES	Estonia	NO	NO	NO	26	09	2015	1	NO	ITSU	SH1524985.08FU	m54032_171018_142128/47186868/ccs | UDB0633307	NO	NO		NOG	NOG	NOG	Tedersoo L et al.	Global soil samples	NO	NO	NO	NO	NO	NO	NO	NO	NO	NO	NO	NO	NO	NO
Phallus	Phallus impudicus	NOG	NOG	Phallales	Phallaceae	NO	NO	NO	NO	G4428	Material sample soil	soil	NO	NO	YES	Estonia	NO	NO	NO	26	09	2015	1	NO	ITSU	SH1524985.08FU	m54032_171018_142128/59048368/ccs | UDB0632160	NO	NO		NOG	NOG	NOG	Tedersoo L et al.	Global soil samples	NO	NO	NO	NO	NO	NO	NO	NO	NO	NO	NO	NO	NO	NO
Phallus	Phallus impudicus	NOG	NOG	Phallales	Phallaceae	NO	NO	NO	NO	G4428	Material sample soil	soil	NO	NO	YES	Estonia	NO	NO	NO	26	09	2015	1	NO	ITSU	SH1524985.08FU	m54032_171018_142128/64749920/ccs | UDB0632479	NO	NO		NOG	NOG	NOG	Tedersoo L et al.	Global soil samples	NO	NO	NO	NO	NO	NO	NO	NO	NO	NO	NO	NO	NO	NO
Phallus	Phallus impudicus	NOG	NOG	Phallales	Phallaceae	NO	NO	NO	NO	G4430	Material sample soil	soil	NO	NO	YES	Estonia	NO	NO	NO	26	09	2015	1	NO	ITSU	SH1524985.08FU	EST18_95976 | UDB0637292	NO	NO	NO	NOG	NOG	NOG	Tedersoo L et al.	Global soil samples	NO	NO	NO	NO	NO	NO	NO	NO	NO	NO	NO	NO	NO	NO
Phallus	Phallus impudicus	NOG	NOG	Phallales	Phallaceae	NO	NO	NO	NO	G4544	Material sample soil	soil	NO	NO	YES	Estonia	Estonia, Harju maakond, Harku vald	NO	NO	21	11	2015	1	NO	ITSU	SH1524985.08FU	m54032_171018_183153/41812313/ccs | UDB0583807	NO	NO	NO	NOG	NOG	NOG	Tedersoo L et al.	Global soil samples	NO	NO	NO	NO	NO	NO	NO	NO	NO	NO	NO	NO	NO	NO
Phallus	Phallus impudicus	NOG	NOG	Phallales	Phallaceae	NO	NO	NO	NO	G4547	Material sample soil	soil	NO	NO	YES	Estonia	NO	NO	NO	22	11	2015	1	NO	ITSU	SH1524985.08FU	m54032_171025_120704/28180638/ccs | UDB0591302	NO	NO	NO	NOG	NOG	NOG	Tedersoo L et al.	Global soil samples	NO	NO	NO	NO	NO	NO	NO	NO	NO	NO	NO	NO	NO	NO
Phallus	Phallus impudicus	NOG	NOG	Phallales	Phallaceae	NO	NO	NO	NO	G4564	Material sample soil	soil	NO	NO	YES	Estonia	NO	NO	NO	14	02	2016	1	NO	ITSU	SH1524985.08FU	m54032_171025_120704/13566091/ccs | UDB0622638	NO	NO	NO	NOG	NOG	NOG	Tedersoo L et al.	Global soil samples	NO	NO	NO	NO	NO	NO	NO	NO	NO	NO	NO	NO	NO	NO
Phallus	Phallus impudicus	NOG	NOG	Phallales	Phallaceae	NO	NO	NO	NO	G4564	Material sample soil	soil	NO	NO	YES	Estonia	NO	NO	NO	14	02	2016	1	NO	ITSU	SH1524985.08FU	m54032_171025_120704/18350777/ccs | UDB0623583	NO	NO		NOG	NOG	NOG	Tedersoo L et al.	Global soil samples	NO	NO	NO	NO	NO	NO	NO	NO	NO	NO	NO	NO	NO	NO
Phallus	Phallus impudicus	NOG	NOG	Phallales	Phallaceae	NO	NO	NO	NO	G4607	Material sample soil	soil	NO	NO	YES	Estonia	NO	NO	NO	07	04	2016	1	NO	ITSU	SH1524985.08FU	m54032_171018_183153/70386220/ccs | UDB0216768	NO	NO	NO	NOG	NOG	NOG	Tedersoo L et al.	Global soil samples	NO	NO	NO	NO	NO	NO	NO	NO	NO	NO	NO	NO	NO	NO
Phallus	Phallus impudicus	NOG	NOG	Phallales	Phallaceae	NO	NO	NO	NO	G4607	Material sample soil	soil	NO	NO	YES	Estonia	NO	NO	NO	07	04	2016	1	NO	ITSU	SH1524985.08FU	m54032_171025_120704/38994405/ccs | UDB0216765	NO	NO		NOG	NOG	NOG	Tedersoo L et al.	Global soil samples	NO	NO	NO	NO	NO	NO	NO	NO	NO	NO	NO	NO	NO	NO
Phallus	Phallus impudicus	NOG	NOG	Phallales	Phallaceae	NO	NO	NO	NO	G4632	Material sample soil	soil	NO	NO	YES	Estonia	NO	NO	NO	17	05	2016	1	NO	ITSU	SH1524985.08FU	m54032_171025_120704/60883013/ccs | UDB0366705	NO	NO	NO	NOG	NOG	NOG	Tedersoo L et al.	Global soil samples	NO	NO	NO	NO	NO	NO	NO	NO	NO	NO	NO	NO	NO	NO
Phallus	Phallus impudicus	NOG	NOG	Phallales	Phallaceae	NO	NO	NO	NO	G4702	Material sample soil	soil	NO	NO	YES	Estonia	NO	NO	NO	24	07	2016	1	NO	ITSU	SH1524985.08FU	m54032_171018_224152/29164330/ccs | UDB0655805	NO	NO	NO	NOG	NOG	NOG	Tedersoo L et al.	Global soil samples	NO	NO	NO	NO	NO	NO	NO	NO	NO	NO	NO	NO	NO	NO
Phallus	Phallus impudicus	NOG	NOG	Phallales	Phallaceae	NO	NO	NO	NO	G4728	Material sample soil	soil	NO	NO	YES	Estonia	NO	NO	NO	17	08	2016	1	NO	ITSU	SH1524985.08FU	m54032_171018_224152/69402927/ccs | UDB0254776	NO	NO	NO	NOG	NOG	NOG	Tedersoo L et al.	Global soil samples	NO	NO	NO	NO	NO	NO	NO	NO	NO	NO	NO	NO	NO	NO
Phallus	Phallus impudicus	NOG	NOG	Phallales	Phallaceae	NO	NO	NO	NO	G4753	Material sample soil	soil	NO	NO	YES	Estonia	NO	NO	NO	09	09	2016	1	NO	ITSU	SH1524985.08FU	m54032_171017_122128/25952854/ccs | UDB0406175	NO	NO	NO	NOG	NOG	NOG	Tedersoo L et al.	Global soil samples	NO	NO	NO	NO	NO	NO	NO	NO	NO	NO	NO	NO	NO	NO
Phallus	Phallus impudicus	NOG	NOG	Phallales	Phallaceae	NO	NO	NO	NO	G4780	Material sample soil	soil	NO	NO	YES	Estonia	NO	NO	NO	24	09	2016	1	NO	ITSU	SH1524985.08FU	EST1564528 | UDB0524493	NO	NO	NO	NOG	NOG	NOG	Tedersoo L et al.	Global soil samples	NO	NO	NO	NO	NO	NO	NO	NO	NO	NO	NO	NO	NO	NO
Phallus	Phallus impudicus	NOG	NOG	Phallales	Phallaceae	NO	NO	NO	NO	G4782	Material sample soil	soil	NO	NO	YES	Estonia	NO	NO	NO	24	09	2016	1	NO	ITSU	SH1524985.08FU	EST19_54080 | UDB0527972	NO	NO	NO	NOG	NOG	NOG	Tedersoo L et al.	Global soil samples	NO	NO	NO	NO	NO	NO	NO	NO	NO	NO	NO	NO	NO	NO
Phallus	Phallus impudicus	NOG	NOG	Phallales	Phallaceae	NO	NO	NO	NO	G4785	Material sample soil	soil	NO	NO	YES	Estonia	NO	NO	NO	21	07	2015	1	NO	ITSU	SH1524985.08FU	EST17_54183 | UDB0532078	NO	NO	NO	NOG	NOG	NOG	Tedersoo L et al.	Global soil samples	NO	NO	NO	NO	NO	NO	NO	NO	NO	NO	NO	NO	NO	NO
Phallus	Phallus impudicus	NOG	NOG	Phallales	Phallaceae	NO	NO	NO	NO	G4787	Material sample soil	soil	NO	NO	YES	Estonia	NO	NO	NO	25	09	2016	1	NO	ITSU	SH1524985.08FU	m54032_171018_224152/59703556/ccs | UDB0544207	NO	NO	NO	NOG	NOG	NOG	Tedersoo L et al.	Global soil samples	NO	NO	NO	NO	NO	NO	NO	NO	NO	NO	NO	NO	NO	NO
Phallus	Phallus impudicus	NOG	NOG	Phallales	Phallaceae	NO	NO	NO	NO	G4803	Material sample soil	soil	NO	NO	YES	Estonia	NO	NO	NO	14	10	2016	1	NO	ITSU	SH1524985.08FU	EST15316342 | UDB0195685	NO	NO	NO	NOG	NOG	NOG	Tedersoo L et al.	Global soil samples	NO	NO	NO	NO	NO	NO	NO	NO	NO	NO	NO	NO	NO	NO
Phallus	Phallus impudicus	NOG	NOG	Phallales	Phallaceae	NO	NO	NO	NO	G4803	Material sample soil	soil	NO	NO	YES	Estonia	NO	NO	NO	14	10	2016	1	NO	ITSU	SH1524985.08FU	m54032_171017_122128/29360573/ccs | UDB0196057	YES	NO		NOG	NOG	NOG	Tedersoo L et al.	Global soil samples	NO	NO	NO	NO	NO	NO	NO	NO	NO	NO	NO	NO	NO	NO
Phallus	Phallus impudicus	NOG	NOG	Phallales	Phallaceae	NO	NO	NO	NO	G4946	Material sample soil	soil	NO	NO	YES	Estonia	NO	NO	NO	22	10	2017	1	NO	ITSU	SH1524985.08FU	EST19_68829 | UDB0189286	NO	NO	NO	NOG	NOG	NOG	Tedersoo L et al.	Global soil samples	NO	NO	NO	NO	NO	NO	NO	NO	NO	NO	NO	NO	NO	NO
Phallus	Phallus impudicus	NOG	NOG	Phallales	Phallaceae	NO	NO	NO	NO	HB3	Material sample soil	soil	NO	NO	YES	Estonia	NO	NO	NO	02	06	2017	1	NO	ITSU	SH1524985.08FU	m54047_180312_075910/18874673/ccs | UDB0710527	NO	NO	NO	NOG	NOG	NOG	Tedersoo L et al.	Global soil samples	NO	NO	NO	NO	NO	NO	NO	NO	NO	NO	NO	NO	NO	NO
Phallus	Phallus impudicus	NOG	NOG	Phallales	Phallaceae	NO	NO	NO	NO	IH.M07	Material sample soil	soil	NO	NO	YES	Estonia	NO	NO	NO	NO	NO	2013	1	NO	ITSU	SH1524985.08FU	EST15103984 | UDB061700	NO	NO	NO	NOG	NOG	NOG	Tedersoo L et al.	Global soil samples	NO	NO	NO	NO	NO	NO	NO	NO	NO	NO	NO	NO	NO	NO
Phallus	Phallus impudicus	NOG	NOG	Phallales	Phallaceae	NO	O	O-F-22158	Specimen	NO	NO	NO	NO	NO	NO	Norway	Norway, Nesodden	59.815	10.681	18	09	2014	1	NO	ITSU	SH1524985.08FU	NOBAS1261-15 | UDB035945	NO	NO	NO	NOG	NOG	NOG	NO	Norwegian fungi from BOLD to UNITE	NO	NO	NO	NO	NO	NO	NO	NO	NO	NO	NO	NO	NO	NO
Phallus	Phallus impudicus	NOG	NOG	Phallales	Phallaceae	NO	O	O-F-248130	Specimen	NO	NO	NO	NO	NO	NO	Norway	Norway, Nesodden	59.815	10.681	18	09	2014	1	NO	ITSU	SH1524985.08FU	NOBAS888-15 | UDB038029	NO	NO	NO	NOG	NOG	NOG	NO	Norwegian fungi from BOLD to UNITE	NO	NO	NO	NO	NO	NO	NO	NO	NO	NO	NO	NO	NO	NO
Phallus	Phallus impudicus	NOG	NOG	Phallales	Phallaceae	NO	TU	TU118231	Specimen	NO	NO	NO	NO	NO	NO	Estonia	Estonia, Hiiu maakond, Kõrgessaare vald	58.93573000	22.40002000	18	08	2011	1	NO	ITSU	SH1524985.08FU	UDB015413 | 118231	NO	NO	NO	NOG	NOG	NOG	Vello Liiv	Vello Liiv TU specimens	NO	NO	NO	NO	NO	NO	NO	NO	YES	NO	NO	NO	NO	NO
Phallus	Phallus impudicus	NOG	NOG	Phallales	Phallaceae	NO	NO	NO	NO	S226	Material sample soil	soil	NO	NO	YES	Estonia	NO	NO	NO	NO	NO	2013	1	NO	ITSU	SH1524985.08FU	m54032_171019_070212/9372196/ccs | UDB071678	NO	NO	NO	NOG	NOG	NOG	Tedersoo L et al.	Global soil samples	NO	NO	NO	NO	NO	NO	NO	NO	NO	NO	NO	NO	NO	NO
Phallus	Phallus impudicus	NOG	NOG	Phallales	Phallaceae	NO	NO	NO	NO	S276	Material sample soil	soil	NO	NO	YES	Estonia	NO	NO	NO	20	08	2014	1	NO	ITSU	SH1524985.08FU	m54032_171019_070212/69861649/ccs | UDB080001	NO	NO	NO	NOG	NOG	NOG	Tedersoo L et al.	Global soil samples	NO	NO	NO	NO	NO	NO	NO	NO	NO	NO	NO	NO	NO	NO
Phallus	Phallus impudicus	NOG	NOG	Phallales	Phallaceae	NO	NO	NO	NO	S330	Material sample soil	soil	NO	NO	YES	Estonia	NO	NO	NO	26	10	2014	1	NO	ITSU	SH1524985.08FU	m54032_171019_070212/51970446/ccs | UDB089976	YES	NO	NO	NOG	NOG	NOG	Tedersoo L et al.	Global soil samples	NO	NO	NO	NO	NO	NO	NO	NO	NO	NO	NO	NO	NO	NO
Phallus	Phallus impudicus	NOG	NOG	Phallales	Phallaceae	NO	NO	NO	NO	S331	Material sample soil	soil	NO	NO	YES	Estonia	Estonia, Tartu maakond, Kambja vald	NO	NO	26	10	2014	1	NO	ITSU	SH1524985.08FU	m54032_171019_070212/36832087/ccs | UDB090791	NO	NO	NO	NOG	NOG	NOG	Tedersoo L et al.	Global soil samples	NO	NO	NO	NO	NO	NO	NO	NO	NO	NO	NO	NO	NO	NO
Phallus	Phallus impudicus	NOG	NOG	Phallales	Phallaceae	NO	NO	NO	NO	S331	Material sample soil	soil	NO	NO	YES	Estonia	Estonia, Tartu maakond, Kambja vald	NO	NO	26	10	2014	1	NO	ITSU	SH1524985.08FU	m54032_171019_070212/7077998/ccs | UDB090846	NO	NO		NOG	NOG	NOG	Tedersoo L et al.	Global soil samples	NO	NO	NO	NO	NO	NO	NO	NO	NO	NO	NO	NO	NO	NO
Phallus	Phallus impudicus	NOG	NOG	Phallales	Phallaceae	NO	NO	NO	NO	S334	Material sample soil	soil	NO	NO	YES	Estonia	NO	NO	NO	03	07	2014	1	NO	ITSU	SH1524985.08FU	m54032_170201_010440/51708406/ccs | UDB092874	NO	NO		NOG	NOG	NOG	Tedersoo L et al.	Global soil samples	NO	NO	NO	NO	NO	NO	NO	NO	NO	NO	NO	NO	NO	NO
Phallus	Phallus impudicus	NOG	NOG	Phallales	Phallaceae	NO	NO	NO	NO	S334	Material sample soil	soil	NO	NO	YES	Estonia	NO	NO	NO	03	07	2014	1	NO	ITSU	SH1524985.08FU	m54032_171019_070212/17826570/ccs | UDB093055	NO	NO		NOG	NOG	NOG	Tedersoo L et al.	Global soil samples	NO	NO	NO	NO	NO	NO	NO	NO	NO	NO	NO	NO	NO	NO
Phallus	Phallus impudicus	NOG	NOG	Phallales	Phallaceae	NO	NO	NO	NO	S364	Material sample soil	soil	NO	NO	YES	Estonia	NO	NO	NO	01	12	2014	1	NO	ITSU	SH1524985.08FU	m54032_171019_070212/52757009/ccs | UDB099928	NO	NO	NO	NOG	NOG	NOG	Tedersoo L et al.	Global soil samples	NO	NO	NO	NO	NO	NO	NO	NO	NO	NO	NO	NO	NO	NO
Phallus	Phallus impudicus	NOG	NOG	Phallales	Phallaceae	NO	NO	NO	NO	S469	Material sample soil	soil	NO	NO	YES	Estonia	NO	NO	NO	24	07	2015	1	NO	ITSU	SH1524985.08FU	m54032_171019_111213/59375814/ccs | UDB0118387	NO	NO	NO	NOG	NOG	NOG	Tedersoo L et al.	Global soil samples	NO	NO	NO	NO	NO	NO	NO	NO	NO	NO	NO	NO	NO	NO
Phallus	Phallus impudicus	NOG	NOG	Phallales	Phallaceae	NO	NO	NO	NO	S472	Material sample soil	soil	NO	NO	YES	Estonia	NO	NO	NO	22	07	2015	1	NO	ITSU	SH1524985.08FU	m54032_171019_111213/36045073/ccs | UDB0120330	NO	NO	NO	NOG	NOG	NOG	Tedersoo L et al.	Global soil samples	NO	NO	NO	NO	NO	NO	NO	NO	NO	NO	NO	NO	NO	NO
Phallus	Phallus impudicus	NOG	NOG	Phallales	Phallaceae	NO	NO	NO	NO	S507	Material sample soil	soil	NO	NO	YES	Estonia	NO	NO	NO	05	07	2015	1	NO	ITSU	SH1524985.08FU	m54032_171019_111213/45679101/ccs | UDB0138705	NO	NO	NO	NOG	NOG	NOG	Tedersoo L et al.	Global soil samples	NO	NO	NO	NO	NO	NO	NO	NO	NO	NO	NO	NO	NO	NO
Phallus	Phallus impudicus	NOG	NOG	Phallales	Phallaceae	NO	NO	NO	NO	S507	Material sample soil	soil	NO	NO	YES	Estonia	NO	NO	NO	05	07	2015	1	NO	ITSU	SH1524985.08FU	m54032_171019_111213/68223324/ccs | UDB0138382	NO	NO		NOG	NOG	NOG	Tedersoo L et al.	Global soil samples	NO	NO	NO	NO	NO	NO	NO	NO	NO	NO	NO	NO	NO	NO
Phallus	Phallus impudicus	NOG	NOG	Phallales	Phallaceae	NO	NO	NO	NO	S544	Material sample soil	soil	NO	NO	YES	Estonia	NO	NO	NO	26	09	2015	1	NO	ITSU	SH1524985.08FU	m54032_171018_224152/34406759/ccs | UDB0142847	NO	NO	NO	NOG	NOG	NOG	Tedersoo L et al.	Global soil samples	NO	NO	NO	NO	NO	NO	NO	NO	NO	NO	NO	NO	NO	NO
Phallus	Phallus impudicus	Phallales	Phallaceae	Phallales	Phallaceae	NO	NO	NO	NO	KHTBG130925	specimen_voucher	NO	NO	NO	NO	NO	NO	NO	NO	NO	NO	NO	1	NO	ITSGU	SH2710269.08FU	MG678518.1	NO	NO	NO	11	10	2019	Cabral,T.S., Silva,B.D.B., Martin,M.P., Clement,C.R., Hosaka,K. and Baseia,I.G.	Behind the veil - exploring the diversity in Phallus indusiatus s.l. (Phallomycetidae, Basidiomycota)	MycoKeys 58, 103-127	2019	NO	NO	NO	NO	NO	NO	NO	NO	NO	NO	NO	NO
Phallus	Phallus impudicus	Phallales	Phallaceae	Phallales	Phallaceae	NO	NO	NO	NO	KHTBG121403	specimen_voucher	NO	NO	NO	NO	NO	NO	NO	NO	NO	NO	NO	1	NO	ITSGU	SH2710269.08FU	MG678519.1	NO	NO	NO	11	10	2019	Cabral,T.S., Silva,B.D.B., Martin,M.P., Clement,C.R., Hosaka,K. and Baseia,I.G.	Behind the veil - exploring the diversity in Phallus indusiatus s.l. (Phallomycetidae, Basidiomycota)	MycoKeys 58, 103-127	2019	NO	NO	NO	NO	NO	NO	NO	NO	NO	NO	NO	NO
Phallus	Phallus impudicus	Phallales	Phallaceae	Phallales	Phallaceae	NO	NO	NO	NO	KHJPN11468	specimen_voucher	NO	NO	NO	NO	NO	NO	NO	NO	NO	NO	NO	1	NO	ITSGU	SH2710269.08FU	MG678520.1	NO	NO	NO	11	10	2019	Cabral,T.S., Silva,B.D.B., Martin,M.P., Clement,C.R., Hosaka,K. and Baseia,I.G.	Behind the veil - exploring the diversity in Phallus indusiatus s.l. (Phallomycetidae, Basidiomycota)	MycoKeys 58, 103-127	2019	NO	NO	NO	NO	NO	NO	NO	NO	NO	NO	NO	NO
Phallus	Phallus impudicus	Phallales	Phallaceae	Phallales	Phallaceae	NO	NO	NO	NO	KHJPN13940	specimen_voucher	NO	NO	NO	NO	NO	NO	NO	NO	NO	NO	NO	1	NO	ITSGU	SH2710269.08FU	MG678521.1	NO	NO	NO	11	10	2019	Cabral,T.S., Silva,B.D.B., Martin,M.P., Clement,C.R., Hosaka,K. and Baseia,I.G.	Behind the veil - exploring the diversity in Phallus indusiatus s.l. (Phallomycetidae, Basidiomycota)	MycoKeys 58, 103-127	2019	NO	NO	NO	NO	NO	NO	NO	NO	NO	NO	NO	NO
Phallus	Phallus impudicus	Phallales	Phallaceae	Phallales	Phallaceae	NO	NO	NO	NO	KHTBG121224	specimen_voucher	NO	NO	NO	NO	NO	NO	NO	NO	NO	NO	NO	1	NO	ITSGU	SH2710269.08FU	MG678526.1	NO	NO	NO	11	10	2019	Cabral,T.S., Silva,B.D.B., Martin,M.P., Clement,C.R., Hosaka,K. and Baseia,I.G.	Behind the veil - exploring the diversity in Phallus indusiatus s.l. (Phallomycetidae, Basidiomycota)	MycoKeys 58, 103-127	2019	NO	NO	NO	NO	NO	NO	NO	NO	NO	NO	NO	NO
Phallus	Phallus impudicus	Phallales	Phallaceae	Phallales	Phallaceae	NO	NO	NO	NO	KHTBG11880	specimen_voucher	NO	NO	NO	NO	NO	NO	NO	NO	NO	NO	NO	1	NO	ITSGU	SH2710269.08FU	MG678527.1	NO	NO	NO	11	10	2019	Cabral,T.S., Silva,B.D.B., Martin,M.P., Clement,C.R., Hosaka,K. and Baseia,I.G.	Behind the veil - exploring the diversity in Phallus indusiatus s.l. (Phallomycetidae, Basidiomycota)	MycoKeys 58, 103-127	2019	NO	NO	NO	NO	NO	NO	NO	NO	NO	NO	NO	NO
Phallus	Phallus impudicus	Phallales	Phallaceae	Phallales	Phallaceae	NO	NO	NO	NO	KHTBG121423	specimen_voucher	NO	NO	NO	NO	NO	NO	NO	NO	NO	NO	NO	1	NO	ITSGU	SH2710269.08FU	MG678528.1	NO	NO	NO	11	10	2019	Cabral,T.S., Silva,B.D.B., Martin,M.P., Clement,C.R., Hosaka,K. and Baseia,I.G.	Behind the veil - exploring the diversity in Phallus indusiatus s.l. (Phallomycetidae, Basidiomycota)	MycoKeys 58, 103-127	2019	NO	NO	NO	NO	NO	NO	NO	NO	NO	NO	NO	NO
Phallus	Phallus impudicus	Phallales	Phallaceae	Phallales	Phallaceae	NO	NO	NO	NO	KHTW08001	specimen_voucher	NO	NO	NO	NO	NO	NO	NO	NO	NO	NO	NO	1	NO	ITSGU	SH2710268.08FU	MG678529.1	NO	NO	NO	11	10	2019	Cabral,T.S., Silva,B.D.B., Martin,M.P., Clement,C.R., Hosaka,K. and Baseia,I.G.	Behind the veil - exploring the diversity in Phallus indusiatus s.l. (Phallomycetidae, Basidiomycota)	MycoKeys 58, 103-127	2019	NO	NO	NO	NO	NO	NO	NO	NO	NO	NO	NO	NO
Phallus	Phallus impudicus	Phallales	Phallaceae	Phallales	Phallaceae	NO	NO	NO	NO	MHHNU 30762	specimen_voucher	NO	NO	NO	NO	China	China: Hunan	NO	NO	NO	NO	NO	1	NO	ITSGU	SH1524988.08FU	MK182310.1	NO	NO	NO	29	05	2019	Zhang,P. and Chen,Z.H.	Atlas of Macrofungi in Hunan	UNP	UNP	NO	NO	NO	NO	NO	NO	NO	NO	NO	NO	NO	NO
Phallus	Phallus impudicus	Phallales	Phallaceae	NOU	NOU	NO	NO	NO	NO	SP-18	isolate	NO	NO	NO	NO	NO	NO	NO	NO	NO	NO	NO	1	NO	ITSG	NO	MK386842.1	NO	NO	NO	12	11	2019	Farooq,R., Shah,M.A. and Reshi,Z.A.	Direct Submission	NO	NO	NO	NO	NO	NO	NO	NO	NO	NO	NO	NO	NO	NO
Phallus	Phallus impudicus	Phallales	Phallaceae	Phallales	Phallaceae	NO	TNS	TNS-F-70031	specimen_voucher	NO	NO	NO	NO	NO	NO	Japan	Japan: Ishikawa, Komatsu	NO	NO	18	10	2012	2	NO	ITSGU	SH1524984.08FU	KU516097.1	NO	NO	NO	18	07	2016	Kasuya,T., Maruyama,T., Fuse,K., Minowa,K. and Hosaka,K.	Phallus hadriani rediscovered from Niigata Prefecture, Central Honshu, Japan	UNP	UNP	NO	NO	NO	NO	KU516102.1	NO	NO	NO	NO	18	07	2016
Phallus	Phallus impudicus	Phallales	Phallaceae	Phallales	Phallaceae	NO	TNS	TNS-F-70032	specimen_voucher	NO	NO	NO	NO	NO	NO	Japan	Japan: Kanagawa, Oiso	NO	NO	09	11	2013	2	NO	ITSGU	SH1524984.08FU	KU516098.1	NO	NO	NO	18	07	2016	Kasuya,T., Maruyama,T., Fuse,K., Minowa,K. and Hosaka,K.	Phallus hadriani rediscovered from Niigata Prefecture, Central Honshu, Japan	UNP	UNP	NO	NO	NO	NO	KU516103.1	NO	NO	NO	NO	18	07	2016
Phallus	Phallus impudicus	Phallales	Phallaceae	NOU	NOU	NO	TNS	TNS-F-70033	specimen_voucher	NO	NO	NO	NO	NO	NO	Japan	Japan: Chiba, Abiko	NO	NO	29	11	2014	1	NO	NO	NO	NO	NO	NO	NO	NO	NO	NO	NO	NO	NO	NO	NO	NO	NO	NO	KU516104.1	NO	NO	NO	NO	18	07	2016
Phallus	Phallus impudicus	Phallales	Phallaceae	Phallales	Phallaceae	NO	TNS	TNS-F-70035	specimen_voucher	NO	NO	NO	NO	NO	NO	Japan	Japan: Ishikawa, Komatsu	NO	NO	18	10	2015	2	NO	ITSGU	SH1524984.08FU	KU516099.1	NO	NO	NO	18	07	2016	Kasuya,T., Maruyama,T., Fuse,K., Minowa,K. and Hosaka,K.	Phallus hadriani rediscovered from Niigata Prefecture, Central Honshu, Japan	UNP	UNP	NO	NO	NO	NO	KU516106.1	NO	NO	NO	NO	18	07	2016
Phallus	Phallus impudicus	Phallales	Phallaceae	Phallales	Phallaceae	NO	TNS	TNS-F-70037	specimen_voucher	NO	NO	NO	NO	NO	NO	Japan	Japan: Chiba, Sakura	NO	NO	03	11	2015	2	NO	ITSGU	SH1524984.08FU	KU516101.1	NO	NO	NO	18	07	2016	Kasuya,T., Maruyama,T., Fuse,K., Minowa,K. and Hosaka,K.	Phallus hadriani rediscovered from Niigata Prefecture, Central Honshu, Japan	UNP	UNP	NO	NO	NO	NO	KU516108.1	NO	NO	NO	NO	18	07	2016
Phallus	Phallus impudicus	Phallales	Phallaceae	NOU	NOU	NO	NO	NO	NO	DM1161	isolate	NO	NO	NO	NO	NO	NO	NO	NO	NO	NO	NO	1	NO	ITSG	NO	MT512648.1	YES	NO	NO	31	05	2020	Langkjaer,E.M. and Leerhoi,F.	DNAmark	UNP	UNP	NO	NO	NO	NO	NO	NO	NO	NO	NO	NO	NO	NO
Phallus	Phallus impudicus	Phallales	Phallaceae	Phallales	Phallaceae	NO	NO	NO	NO	P4	strain	fruiting body	NO	NO	NO	China	NO	NO	NO	NO	NO	NO	2	NO	ITSGU	SH1524986.08FU	MH424913.1	NO	NO	NO	10	06	2018	Lu,Y.Y.	Direct Submission	NO	NO	ITS1	NO	ITS4	NO	MH532563.1	YES	NO	NO	NO	13	03	2019
Phallus	Phallus impudicus	Phallales	Phallaceae	Phallales	Phallaceae	NO	NO	NO	NO	PD12	strain	fruiting body	NO	NO	NO	China	NO	NO	NO	NO	NO	NO	2	NO	ITSGU	SH1524986.08FU	MH424914.1	NO	NO	NO	10	06	2018	Lu,Y.Y.	Direct Submission	NO	NO	ITS1	NO	ITS4	NO	MH532564.1	YES	NO	NO	NO	13	03	2019
Phallus	Phallus impudicus	Phallales	Phallaceae	Phallales	Phallaceae	NO	NO	NO	NO	P141	strain	fruiting body	NO	NO	NO	China	NO	NO	NO	NO	NO	NO	2	NO	ITSGU	SH1524986.08FU	MH424915.1	NO	NO	NO	10	06	2018	Lu,Y.Y.	Direct Submission	NO	NO	ITS1	NO	ITS4	NO	MH532565.1	YES	NO	NO	NO	13	03	2019
Phallus	Phallus impudicus	Phallales	Phallaceae	Phallales	Phallaceae	NO	NO	NO	NO	HA	strain	fruiting body	NO	NO	NO	China	NO	NO	NO	NO	NO	NO	2	NO	ITSGU	SH1524988.08FU	MH424916.1	NO	NO	NO	10	06	2018	Lu,Y.Y.	Direct Submission	NO	NO	ITS1	NO	ITS4	NO	MH532566.1	YES	NO	NO	NO	13	03	2019
Phallus	Phallus impudicus	Phallales	Phallaceae	NOU	NOU	NO	CBS	CBS:294.53	strain and culture_collection (same numbers)	NO	NO	NO	NO	NO	NO	United Kingdom	NO	NO	NO	NO	NO	NO	1	NO	NO	NO	NO	NO	NO	NO	NO	NO	NO	NO	NO	NO	NO	NO	NO	NO	NO	MH868748.1	NO	NO	NO	NO	12	09	2018
Phallus	Phallus impudicus	Phallales	Phallaceae	NOU	NOU	NO	CSU	CSU F-00959	specimen_voucher	CLO_3443_OK	isolate	NO	NO	NO	NO	USA	USA: Oklahoma	NO	NO	30	10	1996	2	NO	NO	NO	NO	NO	NO	NO	NO	NO	NO	NO	NO	NO	NO	NO	NO	NO	NO	MK611692.1	NO	NO	NO	NO	04	04	2020
Phallus	Phallus impudicus	Phallales	Phallaceae	NOU	NOU	NO	CSU	CSU F-00955	specimen_voucher	CLO_4258_OK	isolate	NO	NO	NO	NO	USA	USA: Oklahoma	NO	NO	26	10	2002	2	NO	NO	NO	NO	NO	NO	NO	NO	NO	NO	NO	NO	NO	NO	NO	NO	NO	NO	MK611696.1	NO	NO	NO	NO	04	04	2020
Phallus	Phallus impudicus	Phallales	Phallaceae	NOU	NOU	NO	MICH	MICH:KUO 06100401	specimen_voucher	KUO_06100401_WI	isolate	NO	NO	NO	NO	USA	USA: Wisconsin	NO	NO	10	06	2004	2	NO	NO	NO	NO	NO	NO	NO	NO	NO	NO	NO	NO	NO	NO	NO	NO	NO	NO	MK611697.1	NO	NO	NO	NO	04	04	2020
Phallus	Phallus impudicus	Phallales	Phallaceae	NOU	NOU	NO	CSU	CSU F-00956	specimen_voucher	CLO_3440_OK	isolate	NO	NO	NO	NO	USA	USA: Oklahoma	NO	NO	12	10	1996	2	NO	NO	NO	NO	NO	NO	NO	NO	NO	NO	NO	NO	NO	NO	NO	NO	NO	NO	MK611699.1	NO	NO	NO	NO	04	04	2020
Phallus	Phallus impudicus	Phallales	Phallaceae	Phallales	Phallaceae	NO	GDGM	GDGM 77656	specimen_voucher	Yang-MK10	NO	wild	NO	NO	NO	Macedonia	Macedonia: Skopska Crna Gora Mountain	NO	NO	NO	NO	NO	2	NO	ITSGU	SH1524985.08FU	MN307393.1	NO	NO	NO	18	08	2019	Li,T., Li,T.-h., Deng,W.-q. and Song,B.	Phallus dongsun and P. lutescens, two new species from China	UNP	UNP	NO	NO	NO	NO	MN264675.1	NO	NO	NO	NO	12	08	2019
Phallus	Phallus impudicus	NOG	NOG	Phallales	Phallaceae	NO	NO	NO	NO	S551	Material sample soil	soil	NO	NO	YES	Estonia	NO	NO	NO	11	10	2015	1	NO	ITSU	SH1524985.08FU	m54032_170201_071813/42860990/ccs | UDB0145799	NO	NO	NO	NOG	NOG	NOG	Tedersoo L et al.	Global soil samples	NO	NO	NO	NO	NO	NO	NO	NO	NO	NO	NO	NO	NO	NO
Phallus	Phallus impudicus	NOG	NOG	Phallales	Phallaceae	NO	NO	NO	NO	S556	Material sample soil	soil	NO	NO	YES	Estonia	NO	NO	NO	06	09	2015	1	NO	ITSU	SH1524985.08FU	m54032_171019_111213/9437467/ccs | UDB0148237	NO	NO	NO	NOG	NOG	NOG	Tedersoo L et al.	Global soil samples	NO	NO	NO	NO	NO	NO	NO	NO	NO	NO	NO	NO	NO	NO
Phallus	Phallus impudicus	NOG	NOG	Phallales	Phallaceae	NO	NO	NO	NO	S558	Material sample soil	soil	NO	NO	YES	Estonia	NO	NO	NO	26	09	2015	1	NO	ITSU	SH1524985.08FU	m54032_171019_111213/34472399/ccs | UDB0149368	NO	NO	NO	NOG	NOG	NOG	Tedersoo L et al.	Global soil samples	NO	NO	NO	NO	NO	NO	NO	NO	NO	NO	NO	NO	NO	NO
Phallus	Phallus impudicus	NOG	NOG	Phallales	Phallaceae	NO	NO	NO	NO	S559	Material sample soil	soil	NO	NO	YES	Estonia	NO	NO	NO	06	09	2015	1	NO	ITSU	SH1524985.08FU	m54032_171019_111213/37355636/ccs | UDB0149841	NO	NO	NO	NOG	NOG	NOG	Tedersoo L et al.	Global soil samples	NO	NO	NO	NO	NO	NO	NO	NO	NO	NO	NO	NO	NO	NO
Phallus	Phallus impudicus	NOG	NOG	Phallales	Phallaceae	NO	NO	NO	NO	S560	Material sample soil	soil	NO	NO	YES	Estonia	NO	NO	NO	09	10	2015	1	NO	ITSU	SH1524985.08FU	m54032_171019_111213/23920746/ccs | UDB0150196	NO	NO	NO	NOG	NOG	NOG	Tedersoo L et al.	Global soil samples	NO	NO	NO	NO	NO	NO	NO	NO	NO	NO	NO	NO	NO	NO
Phallus	Phallus impudicus	NOG	NOG	Phallales	Phallaceae	NO	NO	NO	NO	S571	Material sample soil	soil	NO	NO	YES	Estonia	NO	NO	NO	25	09	2015	1	NO	ITSU	SH1524985.08FU	m54032_171019_111213/57934536/ccs | UDB0156052	NO	NO	NO	NOG	NOG	NOG	Tedersoo L et al.	Global soil samples	NO	NO	NO	NO	NO	NO	NO	NO	NO	NO	NO	NO	NO	NO
Phallus	Phallus impudicus	NOG	NOG	Phallales	Phallaceae	NO	NO	NO	NO	S572	Material sample soil	soil	NO	NO	YES	Estonia	NO	NO	NO	25	09	2015	1	NO	ITSU	SH1524985.08FU	m54032_171019_111213/34210270/ccs | UDB0156446	NO	NO	NO	NOG	NOG	NOG	Tedersoo L et al.	Global soil samples	NO	NO	NO	NO	NO	NO	NO	NO	NO	NO	NO	NO	NO	NO
Phallus	Phallus impudicus	NOG	NOG	Phallales	Phallaceae	NO	NO	NO	NO	S574	Material sample soil	soil	NO	NO	YES	Estonia	NO	NO	NO	25	09	2015	1	NO	ITSU	SH1524985.08FU	m54032_170201_071813/47252244/ccs | UDB0157473	NO	NO	NO	NOG	NOG	NOG	Tedersoo L et al.	Global soil samples	NO	NO	NO	NO	NO	NO	NO	NO	NO	NO	NO	NO	NO	NO
Phallus	Phallus impudicus	NOG	NOG	Phallales	Phallaceae	NO	NO	NO	NO	S577	Material sample soil	soil	NO	NO	YES	Estonia	NO	NO	NO	11	09	2015	1	NO	ITSU	SH1524985.08FU	m54032_171018_224152/56098939/ccs | UDB0158589	NO	NO	NO	NOG	NOG	NOG	Tedersoo L et al.	Global soil samples	NO	NO	NO	NO	NO	NO	NO	NO	NO	NO	NO	NO	NO	NO
Phallus	Phallus impudicus	NOG	NOG	Phallales	Phallaceae	NO	NO	NO	NO	S681	Material sample soil	soil	NO	NO	YES	Estonia	NO	NO	NO	04	07	2016	1	NO	ITSU	SH1524985.08FU	EST20_41243 | UDB0175510	NO	NO	NO	NOG	NOG	NOG	Tedersoo L et al.	Global soil samples	NO	NO	NO	NO	NO	NO	NO	NO	NO	NO	NO	NO	NO	NO
Phallus	Phallus impudicus	NOG	NOG	Phallales	Phallaceae	NO	NO	NO	NO	S684	Material sample soil	soil	NO	NO	YES	Estonia	NO	NO	NO	05	07	2016	1	NO	ITSU	SH1524985.08FU	EST20_134334 | UDB0176961	NO	NO	NO	NOG	NOG	NOG	Tedersoo L et al.	Global soil samples	NO	NO	NO	NO	NO	NO	NO	NO	NO	NO	NO	NO	NO	NO
Phallus	Phallus impudicus	NOG	NOG	Phallales	Phallaceae	NO	NO	NO	NO	S686	Material sample soil	soil	NO	NO	YES	Estonia	NO	NO	NO	06	07	2016	1	NO	ITSU	SH1524985.08FU	m54032_171018_224152/52822896/ccs | UDB0178076	NO	NO	NO	NOG	NOG	NOG	Tedersoo L et al.	Global soil samples	NO	NO	NO	NO	NO	NO	NO	NO	NO	NO	NO	NO	NO	NO
Phallus	Phallus impudicus	NOG	NOG	Phallales	Phallaceae	NO	NO	NO	NO	S703	Material sample soil	soil	NO	NO	YES	Estonia	NO	NO	NO	30	07	2016	1	NO	ITSU	SH1524985.08FU	EST20_159596 | UDB0180227	NO	NO	NO	NOG	NOG	NOG	Tedersoo L et al.	Global soil samples	NO	NO	NO	NO	NO	NO	NO	NO	NO	NO	NO	NO	NO	NO
Phallus	Phallus impudicus	NOG	NOG	Phallales	Phallaceae	NO	NO	NO	NO	S703	Material sample soil	soil	NO	NO	YES	Estonia	NO	NO	NO	30	07	2016	1	NO	ITSU	SH1524985.08FU	EST20_230551 | UDB0180482	NO	NO		NOG	NOG	NOG	Tedersoo L et al.	Global soil samples	NO	NO	NO	NO	NO	NO	NO	NO	NO	NO	NO	NO	NO	NO
Phallus	Phallus impudicus	NOG	NOG	Phallales	Phallaceae	NO	NO	NO	NO	S703	Material sample soil	soil	NO	NO	YES	Estonia	NO	NO	NO	30	07	2016	1	NO	ITSU	SH1524985.08FU	m54032_171018_224152/14942646/ccs | UDB0180761	YES	NO		NOG	NOG	NOG	Tedersoo L et al.	Global soil samples	NO	NO	NO	NO	NO	NO	NO	NO	NO	NO	NO	NO	NO	NO
Phallus	Phallus impudicus	NOG	NOG	Phallales	Phallaceae	NO	NO	NO	NO	TR032	Material sample soil	soil	NO	NO	YES	Estonia	NO	NO	NO	02	07	2014	1	NO	ITSU	SH1524985.08FU	m54032_171017_122128/57410452/ccs | UDB041558	NO	NO	NO	NOG	NOG	NOG	Tedersoo L et al.	Global soil samples	NO	NO	NO	NO	NO	NO	NO	NO	NO	NO	NO	NO	NO	NO
Phallus	Phallus indusiatus	Phallales	Phallaceae	Phallales	Phallaceae	NO	INPA	INPA 264930	specimen_voucher	NO	NO	NO	NO	NO	NO	NO	NO	NO	NO	NO	NO	NO	3	NO	ITSGU	SH2710279.08FU	MG678499.1	NO	NO	NO	11	10	2019	Cabral,T.S., Silva,B.D.B., Martin,M.P., Clement,C.R., Hosaka,K. and Baseia,I.G.	Behind the veil - exploring the diversity in Phallus indusiatus s.l. (Phallomycetidae, Basidiomycota)	MycoKeys 58, 103-127	2019	NO	NO	NO	NO	MG678462.1	NO	NO	NO	NO	11	10	2019
Phallus	Phallus indusiatus	Phallales	Phallaceae	Phallales	Phallaceae	NO	INPA	INPA 264931	specimen_voucher	AB5292-1	clone	NO	NO	NO	NO	NO	NO	NO	NO	NO	NO	NO	3	NO	ITSGU	SH2710279.08FU	MG678500.1	NO	NO	NO	11	10	2019	Cabral,T.S., Silva,B.D.B., Martin,M.P., Clement,C.R., Hosaka,K. and Baseia,I.G.	Behind the veil - exploring the diversity in Phallus indusiatus s.l. (Phallomycetidae, Basidiomycota)	MycoKeys 58, 103-127	2019	NO	NO	NO	NO	MG678463.1	NO	NO	NO	NO	11	10	2019
Phallus	Phallus indusiatus	Phallales	Phallaceae	Phallales	Phallaceae	NO	SP	SP416389	specimen_voucher	AB5350-1	clone	NO	NO	NO	NO	NO	NO	NO	NO	NO	NO	NO	2	NO	ITSGU	SH2710282.08FU	MG678505.1	NO	NO	NO	11	10	2019	Cabral,T.S., Silva,B.D.B., Martin,M.P., Clement,C.R., Hosaka,K. and Baseia,I.G.	Behind the veil - exploring the diversity in Phallus indusiatus s.l. (Phallomycetidae, Basidiomycota)	MycoKeys 58, 103-127	2019	NO	NO	NO	NO	NO	NO	NO	NO	NO	NO	NO	NO
Phallus	Phallus indusiatus	Phallales	Phallaceae	Phallales	Phallaceae	NO	SP	SP416393	specimen_voucher	NO	NO	NO	NO	NO	NO	NO	NO	NO	NO	NO	NO	NO	3	NO	ITSGU	SH2710280.08FU	MG678507.1	NO	NO	NO	11	10	2019	Cabral,T.S., Silva,B.D.B., Martin,M.P., Clement,C.R., Hosaka,K. and Baseia,I.G.	Behind the veil - exploring the diversity in Phallus indusiatus s.l. (Phallomycetidae, Basidiomycota)	MycoKeys 58, 103-127	2019	NO	NO	NO	NO	MG678464.1	NO	NO	NO	NO	11	10	2019
Phallus	Phallus indusiatus	Phallales	Phallaceae	Phallales	Phallaceae	NO	NO	NO	NO	s/n	specimen_voucher	NO	NO	NO	NO	NO	NO	NO	NO	NO	NO	NO	3	NO	ITSGU	SH2710279.08FU	MG678508.1	NO	NO	NO	11	10	2019	Cabral,T.S., Silva,B.D.B., Martin,M.P., Clement,C.R., Hosaka,K. and Baseia,I.G.	Behind the veil - exploring the diversity in Phallus indusiatus s.l. (Phallomycetidae, Basidiomycota)	MycoKeys 58, 103-127	2019	NO	NO	NO	NO	MG678465.1	NO	NO	NO	NO	11	10	2019
Phallus	Phallus indusiatus	Phallales	Phallaceae	Phallales	Phallaceae	NO	NO	NO	NO	Mushroom Observer # 181359	specimen_voucher	NO	NO	NO	NO	Mexico	Mexico: Queretaro, Sierra Gorda Biosphere Reserve, Tonatico	NO	NO	01	10	2014	1	NO	ITSGU	SH1524987.08FU	MF428417.1	NO	NO	NO	11	07	2017	Rockefeller,A.	Direct Submission	NO	NO	NO	NO	NO	NO	NO	NO	NO	NO	NO	NO	NO	NO
Phallus	Phallus indusiatus	Phallales	Phallaceae	Phallales	Phallaceae	NO	INPA	INPA 264931	specimen_voucher	AB5292-2	clone	NO	NO	NO	NO	NO	NO	NO	NO	NO	NO	NO	1	R	ITSGU	SH2710279.08FU	MG678501.1	NO	YES	MG678500.1	11	10	2019	Cabral,T.S., Silva,B.D.B., Martin,M.P., Clement,C.R., Hosaka,K. and Baseia,I.G.	Behind the veil - exploring the diversity in Phallus indusiatus s.l. (Phallomycetidae, Basidiomycota)	MycoKeys 58, 103-127	2019	NO	NO	NO	NO	NO	NO	NO	NO	NO	NO	NO	NO
Phallus	Phallus indusiatus	Phallales	Phallaceae	Phallales	Phallaceae	NO	INPA	INPA 264931	specimen_voucher	AB5292-3	clone	NO	NO	NO	NO	NO	NO	NO	NO	NO	NO	NO	1	R	ITSGU	SH2710279.08FU	MG678502.1	NO	YES	MG678500.1	11	10	2019	Cabral,T.S., Silva,B.D.B., Martin,M.P., Clement,C.R., Hosaka,K. and Baseia,I.G.	Behind the veil - exploring the diversity in Phallus indusiatus s.l. (Phallomycetidae, Basidiomycota)	MycoKeys 58, 103-127	2019	NO	NO	NO	NO	NO	NO	NO	NO	NO	NO	NO	NO
Phallus	Phallus indusiatus	Phallales	Phallaceae	Phallales	Phallaceae	NO	SP	SP416387	specimen_voucher	AB5348-1	clone	NO	NO	NO	NO	NO	NO	NO	NO	NO	NO	NO	1	NO	ITSGU	SH2710282.08FU	MG678503.1	NO	NO	NO	11	10	2019	Cabral,T.S., Silva,B.D.B., Martin,M.P., Clement,C.R., Hosaka,K. and Baseia,I.G.	Behind the veil - exploring the diversity in Phallus indusiatus s.l. (Phallomycetidae, Basidiomycota)	MycoKeys 58, 103-127	2019	NO	NO	NO	NO	NO	NO	NO	NO	NO	NO	NO	NO
Phallus	Phallus indusiatus	Phallales	Phallaceae	Phallales	Phallaceae	NO	SP	SP416387	specimen_voucher	AB5348-2	clone	NO	NO	NO	NO	NO	NO	NO	NO	NO	NO	NO	1	R	ITSGU	SH2710280.08FU	MG678504.1	NO	YES	MG678503.1	11	10	2019	Cabral,T.S., Silva,B.D.B., Martin,M.P., Clement,C.R., Hosaka,K. and Baseia,I.G.	Behind the veil - exploring the diversity in Phallus indusiatus s.l. (Phallomycetidae, Basidiomycota)	MycoKeys 58, 103-127	2019	NO	NO	NO	NO	NO	NO	NO	NO	NO	NO	NO	NO
Phallus	Phallus indusiatus	Phallales	Phallaceae	Phallales	Phallaceae	NO	SP	SP416389	specimen_voucher	AB5350-2	clone	NO	NO	NO	NO	NO	NO	NO	NO	NO	NO	NO	1	R	ITSGU	SH2710281.08FU	MG678506.1	NO	YES	MG678505.1	11	10	2019	Cabral,T.S., Silva,B.D.B., Martin,M.P., Clement,C.R., Hosaka,K. and Baseia,I.G.	Behind the veil - exploring the diversity in Phallus indusiatus s.l. (Phallomycetidae, Basidiomycota)	MycoKeys 58, 103-127	2019	NO	NO	NO	NO	NO	NO	NO	NO	NO	NO	NO	NO
Phallus	Phallus indusiatus	Phallales	Phallaceae	Phallales	Phallaceae	NO	NO	NO	NO	KHJPN08052	specimen_voucher	NO	NO	NO	NO	NO	NO	NO	NO	NO	NO	NO	1	NO	ITSGU	SH2710275.08FU	MG678513.1	NO	NO	NO	11	10	2019	Cabral,T.S., Silva,B.D.B., Martin,M.P., Clement,C.R., Hosaka,K. and Baseia,I.G.	Behind the veil - exploring the diversity in Phallus indusiatus s.l. (Phallomycetidae, Basidiomycota)	MycoKeys 58, 103-127	2019	NO	NO	NO	NO	NO	NO	NO	NO	NO	NO	NO	NO
Phallus	Phallus indusiatus	Phallales	Phallaceae	Phallales	Phallaceae	NO	ICN	ICN 176960	specimen_voucher	LTP81	note	NO	mushroom	NO	NO	Brazil	NO	NO	NO	11	06	2010	2	NO	ITSGU	SH1650243.08FU	MF372140.1	NO	NO	NO	22	05	2018	Pereira,L.T., De Meijer,A.A.R., Reck,M.A., Hosaka,K. And Silveira,R.M.B.	Phallus aureolatus (Phallaceae, Agaricomycetes), a new species from the Brazilian Atlantic Forest	Phytotaxa 327 (3), 223-236	2017	NO	NO	NO	NO	MF372132.1	NO	NO	NO	NO	22	05	2018
Phallus	Phallus indusiatus	Phallales	Phallaceae	Phallales	Phallaceae	NO	CBS	CBS 486.89	strain and culture_collection (same numbers)	NO	NO	NO	NO	NO	NO	Guinea	NO	NO	NO	NO	NO	NO	2	NO	ITSGU	SH2705335.08FU	MH862183.1	NO	NO	NO	12	09	2018	Vu,D., Groenewald,M., de Vries,M., Gehrmann,T., Stielow,B., Eberhardt,U., Al-Hatmi,A., Groenewald,J.Z., Cardinali,G., Houbraken,J., Boekhout,T., Crous,P.W., Robert,V. and Verkley,G.J.M.	Large-scale generation and analysis of filamentous fungal DNA barcodes boosts coverage for kingdom fungi and reveals thresholds for fungal species and higher taxon delimitation	Stud. Mycol. 92, 135-154	2019	NO	NO	NO	NO	MH873871.1	NO	NO	NO	NO	12	09	2018
Phallus	Phallus luteus	Phallales	Phallaceae	NOU	NOU	NO	GDGM	GDGM 49261	specimen_voucher	NO	NO	NO	NO	NO	NO	China	China: Guangdong	NO	NO	NO	NO	NO	2	NO	ITSG	NO	MT261852.1	NO	NO	NO	05	04	2020	Li,T	Phallus luteus, a yellow indusium species distributed in China	UNP	UNP	NO	NO	NO	NO	MT226920.1	NO	NO	NO	NO	25	03	2020
Phallus	Phallus luteus	Phallales	Phallaceae	NOU	NOU	NO	GDGM	GDGM 26326	specimen_voucher	NO	NO	NO	NO	NO	NO	China	China: Guangxi	NO	NO	NO	NO	NO	2	NO	ITSG	NO	MT261850.1	NO	NO	NO	05	04	2020	Li,T	Phallus luteus, a yellow indusium species distributed in China	UNP	UNP	NO	NO	NO	NO	MT261793.1	NO	NO	NO	NO	04	04	2020
Phallus	Phallus luteus	Phallales	Phallaceae	NOU	NOU	NO	GDGM	GDGM 43986	specimen_voucher	NO	NO	NO	NO	NO	NO	China	China: Hainan	NO	NO	NO	NO	NO	2	NO	ITSG	NO	MT261851.1	NO	NO	NO	05	04	2020	Li,T	Phallus luteus, a yellow indusium species distributed in China	UNP	UNP	NO	NO	NO	NO	MT261794.1	NO	NO	NO	NO	04	04	2020
Phallus	Phallus luteus	Phallales	Phallaceae	NOU	NOU	NO	GDGM	GDGM 71787	specimen_voucher	NO	NO	NO	NO	NO	NO	China	China: Guangdong	NO	NO	NO	NO	NO	2	NO	ITSG	NO	MT261853.1	NO	NO	NO	05	04	2020	Li,T	Phallus luteus, a yellow indusium species distributed in China	UNP	UNP	NO	NO	NO	NO	MT261795.1	NO	NO	NO	NO	04	04	2020
Phallus	Phallus mengsongensis	Phallales	Phallaceae	Phallales	Phallaceae	NO	HKAS	HKAS:78343	specimen_voucher	NO	NO	rotten wood	NO	NO	NO	China	NO	NO	NO	04	10	2012	1	NO	ITSGU	SH1543025.08FU	KF052624.1	NO	NO	NO	04	09	2013	Li,H., Mortimer,P.E., Karunarathna,S.C., Xu,J. and Hyde,K.D.	New species of Phallus from a subtropical forest in Xishuangbanna, China	Phytotaxa 163 (2), 91-103	2014	ITS1-F	cttggtcatttagaggaagtaa	ITS4	tcctccgcttattgatatgc	NO	NO	NO	NO	NO	NO	NO	NO
Phallus	Phallus mengsongensis	Phallales	Phallaceae	Phallales	Phallaceae	NO	HKAS	HKAS:78345	specimen_voucher	NO	NO	rotten wood	NO	NO	NO	China	NO	NO	NO	16	10	2012	1	NO	ITSGU	SH1543025.08FU	KF052625.1	NO	NO	NO	04	09	2013	Li,H., Mortimer,P.E., Karunarathna,S.C., Xu,J. and Hyde,K.D.	New species of Phallus from a subtropical forest in Xishuangbanna, China	Phytotaxa 163 (2), 91-103	2014	ITS1-F	cttggtcatttagaggaagtaa	ITS4	tcctccgcttattgatatgc	NO	NO	NO	NO	NO	NO	NO	NO
Phallus	Phallus mengsongensis	Phallales	Phallaceae	Phallales	Phallaceae	NO	HKAS	HKAS:78344	specimen_voucher	NO	NO	rotten wood	NO	NO	NO	China	NO	NO	NO	17	10	2012	1	NO	ITSGU	SH1543025.08FU	KF052626.1	NO	NO	NO	04	09	2013	Li,H., Mortimer,P.E., Karunarathna,S.C., Xu,J. and Hyde,K.D.	New species of Phallus from a subtropical forest in Xishuangbanna, China	Phytotaxa 163 (2), 91-103	2014	ITS1-F	cttggtcatttagaggaagtaa	ITS4	tcctccgcttattgatatgc	NO	NO	NO	NO	NO	NO	NO	NO
Phallus	Phallus mengsongensis	Phallales	Phallaceae	Phallales	Phallaceae	NO	HKAS	HKAS:78342	specimen_voucher	NO	NO	rotten wood	NO	NO	NO	China	NO	NO	NO	20	09	2012	1	NO	ITSGU	SH1543025.08FU	KF052627.1	NO	NO	NO	04	09	2013	Li,H., Mortimer,P.E., Karunarathna,S.C., Xu,J. and Hyde,K.D.	New species of Phallus from a subtropical forest in Xishuangbanna, China	Phytotaxa 163 (2), 91-103	2014	ITS1-F	cttggtcatttagaggaagtaa	ITS4	tcctccgcttattgatatgc	NO	NO	NO	NO	NO	NO	NO	NO
Phallus	Phallus merulinus	Phallales	Phallaceae	NOU	NOU	NO	ICN	NO	specimen_voucher	CJL-120214-03 (ICN)	specimen_voucher	NO	NO	NO	NO	NO	NO	NO	NO	NO	NO	NO	3	R	NO	NO	NO	NO	NO	NO	NO	NO	NO	NO	NO	NO	NO	NO	NO	NO	NO	KF783250.1	NO	NO	YES	MF372133	31	12	2015
Phallus	Phallus merulinus	Phallales	Phallaceae	NOU	NOU	NO	INPA	INPA-Fungos 272316	specimen_voucher	NO	NO	NO	NO	NO	NO	NO	NO	NO	NO	NO	NO	NO	2	NO	NO	NO	NO	NO	NO	NO	NO	NO	NO	NO	NO	NO	NO	NO	NO	NO	NO	MG678468.1	NO	NO	NO	NO	11	10	2019
Phallus	Phallus merulinus	Phallales	Phallaceae	Phallales	Phallaceae	NO	INPA	INPA240010	specimen_voucher	NO	NO	NO	NO	NO	NO	NO	NO	NO	NO	NO	NO	NO	3	NO	ITSGU	SH1651304.08FU	MG678530.1	NO	NO	NO	11	10	2019	Cabral,T.S., Silva,B.D.B., Martin,M.P., Clement,C.R., Hosaka,K. and Baseia,I.G.	Behind the veil - exploring the diversity in Phallus indusiatus s.l. (Phallomycetidae, Basidiomycota)	MycoKeys 58, 103-127	2019	NO	NO	NO	NO	MG678469.1	NO	NO	NO	NO	11	10	2019
Phallus	Phallus merulinus	Phallales	Phallaceae	Phallales	Phallaceae	NO	ICN	ICN 176977	specimen_voucher	CJL120214-03	note	NO	mushroom	NO	NO	French Guiana	NO	NO	NO	14	02	2012	2	NO	ITSGU	SH1651304.08FU	MF372141.1	NO	NO	NO	22	05	2018	Pereira,L.T., De Meijer,A.A.R., Reck,M.A., Hosaka,K. And Silveira,R.M.B.	Phallus aureolatus (Phallaceae, Agaricomycetes), a new species from the Brazilian Atlantic Forest	Phytotaxa 327 (3), 223-236	2017	NO	NO	NO	NO	MF372133.1	NO	NO	NO	NO	22	05	2018
Phallus	Phallus multicolor	Phallales	Phallaceae	NOU	NOU	NO	MEL	MEL1054289	strain	LSU4-31; SSU4-13; ATP4-34; RPB4-44; EF4-44	isolate	NO	NO	NO	NO	NO	NO	NO	NO	NO	NO	NO	5	NO	NO	NO	NO	NO	NO	NO	NO	NO	NO	NO	NO	NO	NO	NO	NO	NO	NO	DQ218628.1	NO	NO	NO	NO	30	12	2006
Phallus	Phallus multicolor	Phallales	Phallaceae	Phallales	Phallaceae	NO	MEL	MEL:2382891	specimen_voucher	NO	NO	fruiting body	NO	NO	NO	Australia	Australia: NT, Fogg Dam site 2, parking area at end of dam	12.5577 S	131.2970 E	24	01	2014	1	NO	ITSGU	SH1572644.08FU	KP012762.1	NO	NO	NO	23	02	2015	Bonito,G., Barrett,M., Udovicic,F. and Lebel,T.	Fleshy Macrofungi of Northern Tropical Australia: Filling in the sampling gap	UNP	UNP	NO	NO	NO	NO	NO	NO	NO	NO	NO	NO	NO	NO
Phallus	Phallus multicolor	Phallales	Phallaceae	Phallales	Phallaceae	NO	NO	NO	NO	KSRF-0004	isolate	fruiting body	NO	NO	NO	India	NO	NO	NO	29	09	2014	1	NO	ITSGU	SH1572642.08FU	MF510375.1	NO	NO	NO	05	06	2018	Rajput,K.S. and Ravi,S.P.	Therapeutic Evaluation of Fungi from Gujarat	UNP	UNP	NO	NO	NO	NO	NO	NO	NO	NO	NO	NO	NO	NO
Phallus	Phallus multicolor	Phallales	Phallaceae	NOU	NOU	NO	MICH	MICH:KUO 07271301	specimen_voucher	KUO_07271301_Guam	isolate	NO	NO	NO	NO	Guam	NO	NO	NO	27	07	2013	2	NO	NO	NO	NO	NO	NO	NO	NO	NO	NO	NO	NO	NO	NO	NO	NO	NO	NO	MK611691.1	NO	NO	NO	NO	04	04	2020
Phallus	Phallus purpurascens	Phallales	Phallaceae	Phallales	Phallaceae	Holotype	UFRN	UFRN-Fungos 2808	specimen_voucher	NO	NO	NO	NO	NO	NO	NO	NO	NO	NO	NO	NO	NO	3	NO	ITSGU	SH2710284.08FU	MG678487.1	NO	NO	NO	11	10	2019	Cabral,T.S., Silva,B.D.B., Martin,M.P., Clement,C.R., Hosaka,K. and Baseia,I.G.	Behind the veil - exploring the diversity in Phallus indusiatus s.l. (Phallomycetidae, Basidiomycota)	MycoKeys 58, 103-127	2019	NO	NO	NO	NO	MG678456.1	NO	NO	NO	NO	11	10	2019
Phallus	Phallus purpurascens	Phallales	Phallaceae	Phallales	Phallaceae	NO	NO	NO	NO	SINOP26; AB5347-1	specimen_voucher; clone	NO	NO	NO	NO	NO	NO	NO	NO	NO	NO	NO	3	NO	ITSGU	SH2710284.08FU	MG678488.1	NO	NO	NO	11	10	2019	Cabral,T.S., Silva,B.D.B., Martin,M.P., Clement,C.R., Hosaka,K. and Baseia,I.G.	Behind the veil - exploring the diversity in Phallus indusiatus s.l. (Phallomycetidae, Basidiomycota)	MycoKeys 58, 103-127	2019	NO	NO	NO	NO	MG678457.1	NO	NO	NO	NO	11	10	2019
Phallus	Phallus purpurascens	Phallales	Phallaceae	Phallales	Phallaceae	NO	NO	NO	NO	SINOP27; AB5346-1	specimen_voucher; clone	NO	NO	NO	NO	NO	NO	NO	NO	NO	NO	NO	3	NO	ITSGU	SH2710284.08FU	MG678492.1	NO	NO	NO	11	10	2019	Cabral,T.S., Silva,B.D.B., Martin,M.P., Clement,C.R., Hosaka,K. and Baseia,I.G.	Behind the veil - exploring the diversity in Phallus indusiatus s.l. (Phallomycetidae, Basidiomycota)	MycoKeys 58, 103-127	2019	NO	NO	NO	NO	MG678458.1	NO	NO	NO	NO	11	10	2019
Phallus	Phallus purpurascens	Phallales	Phallaceae	Phallales	Phallaceae	NO	NO	NO	NO	SINOP28	specimen_voucher	NO	NO	NO	NO	NO	NO	NO	NO	NO	NO	NO	3	NO	ITSGU	SH2710284.08FU	MG678495.1	NO	NO	NO	11	10	2019	Cabral,T.S., Silva,B.D.B., Martin,M.P., Clement,C.R., Hosaka,K. and Baseia,I.G.	Behind the veil - exploring the diversity in Phallus indusiatus s.l. (Phallomycetidae, Basidiomycota)	MycoKeys 58, 103-127	2019	NO	NO	NO	NO	MG678459.1	NO	NO	NO	NO	11	10	2019
Phallus	Phallus purpurascens	Phallales	Phallaceae	Phallales	Phallaceae	NO	NO	NO	NO	SINOP30	specimen_voucher	NO	NO	NO	NO	NO	NO	NO	NO	NO	NO	NO	3	NO	ITSGU	SH2710284.08FU	MG678496.1	NO	NO	NO	11	10	2019	Cabral,T.S., Silva,B.D.B., Martin,M.P., Clement,C.R., Hosaka,K. and Baseia,I.G.	Behind the veil - exploring the diversity in Phallus indusiatus s.l. (Phallomycetidae, Basidiomycota)	MycoKeys 58, 103-127	2019	NO	NO	NO	NO	MG678460.1	NO	NO	NO	NO	11	10	2019
Phallus	Phallus purpurascens	Phallales	Phallaceae	Phallales	Phallaceae	NO	NO	NO	NO	SINOP26; AB5347-2	specimen_voucher; clone	NO	NO	NO	NO	NO	NO	NO	NO	NO	NO	NO	1	R	ITSGU	SH2710284.08FU	MG678489.1	NO	YES	MG678488.1	11	10	2019	Cabral,T.S., Silva,B.D.B., Martin,M.P., Clement,C.R., Hosaka,K. and Baseia,I.G.	Behind the veil - exploring the diversity in Phallus indusiatus s.l. (Phallomycetidae, Basidiomycota)	MycoKeys 58, 103-127	2019	NO	NO	NO	NO	NO	NO	NO	NO	NO	NO	NO	NO
Phallus	Phallus purpurascens	Phallales	Phallaceae	Phallales	Phallaceae	NO	NO	NO	NO	SINOP26; AB5347-3	specimen_voucher; clone	NO	NO	NO	NO	NO	NO	NO	NO	NO	NO	NO	1	R	ITSGU	SH2710284.08FU	MG678490.1	NO	YES	MG678488.1	11	10	2019	Cabral,T.S., Silva,B.D.B., Martin,M.P., Clement,C.R., Hosaka,K. and Baseia,I.G.	Behind the veil - exploring the diversity in Phallus indusiatus s.l. (Phallomycetidae, Basidiomycota)	MycoKeys 58, 103-127	2019	NO	NO	NO	NO	NO	NO	NO	NO	NO	NO	NO	NO
Phallus	Phallus purpurascens	Phallales	Phallaceae	Phallales	Phallaceae	NO	NO	NO	NO	SINOP26; AB5347-4	specimen_voucher; clone	NO	NO	NO	NO	NO	NO	NO	NO	NO	NO	NO	1	R	ITSGU	SH2710284.08FU	MG678491.1	NO	YES	MG678488.1	11	10	2019	Cabral,T.S., Silva,B.D.B., Martin,M.P., Clement,C.R., Hosaka,K. and Baseia,I.G.	Behind the veil - exploring the diversity in Phallus indusiatus s.l. (Phallomycetidae, Basidiomycota)	MycoKeys 58, 103-127	2019	NO	NO	NO	NO	NO	NO	NO	NO	NO	NO	NO	NO
Phallus	Phallus purpurascens	Phallales	Phallaceae	Phallales	Phallaceae	NO	NO	NO	NO	SINOP27; AB5346-2	specimen_voucher; clone	NO	NO	NO	NO	NO	NO	NO	NO	NO	NO	NO	1	R	ITSGU	SH2710284.08FU	MG678493.1	NO	YES	MG678492.1	11	10	2019	Cabral,T.S., Silva,B.D.B., Martin,M.P., Clement,C.R., Hosaka,K. and Baseia,I.G.	Behind the veil - exploring the diversity in Phallus indusiatus s.l. (Phallomycetidae, Basidiomycota)	MycoKeys 58, 103-127	2019	NO	NO	NO	NO	NO	NO	NO	NO	NO	NO	NO	NO
Phallus	Phallus purpurascens	Phallales	Phallaceae	Phallales	Phallaceae	NO	NO	NO	NO	SINOP27; AB5346-3	specimen_voucher; clone	NO	NO	NO	NO	NO	NO	NO	NO	NO	NO	NO	1	R	ITSGU	SH2710284.08FU	MG678494.1	NO	YES	MG678492.1	11	10	2019	Cabral,T.S., Silva,B.D.B., Martin,M.P., Clement,C.R., Hosaka,K. and Baseia,I.G.	Behind the veil - exploring the diversity in Phallus indusiatus s.l. (Phallomycetidae, Basidiomycota)	MycoKeys 58, 103-127	2019	NO	NO	NO	NO	NO	NO	NO	NO	NO	NO	NO	NO
Phallus	Phallus ravenelii	Phallales	Phallaceae	NOU	NOU	NO	NO	NO	NO	CUW s.n.; LSU2-39; SSU2-39; ATP2-39; RPB4-60; EF4-57	strain; isolate	NO	NO	NO	NO	NO	NO	NO	NO	NO	NO	NO	5	NO	NO	NO	NO	NO	NO	NO	NO	NO	NO	NO	NO	NO	NO	NO	NO	NO	NO	DQ218515.1	NO	NO	NO	NO	30	12	2006
Phallus	Phallus ravenelii	Phallales	Phallaceae	NOU	NOU	NO	CSU	CSU<USA-OK>:CLO 4480	specimen_voucher	CLO_4480_OK	isolate	NO	NO	NO	NO	USA	USA: Oklahoma	NO	NO	26	09	2004	1	NO	NO	NO	NO	NO	NO	NO	NO	NO	NO	NO	NO	NO	NO	NO	NO	NO	NO	MK652729.1	NO	NO	NO	NO	04	04	2020
Phallus	Phallus ravenelii	Phallales	Phallaceae	NOU	NOU	NO	MICH	MICH:KUO 09300509	specimen_voucher	KUO_09300509_IL	isolate	NO	NO	NO	NO	USA	USA: Illinois	NO	NO	30	09	2005	2	NO	NO	NO	NO	NO	NO	NO	NO	NO	NO	NO	NO	NO	NO	NO	NO	NO	NO	MK652730.1	NO	NO	NO	NO	04	04	2020
Phallus	Phallus ravenelii	Phallales	Phallaceae	NOU	NOU	NO	UMO	NO	specimen_voucher	UMO<USA-MO>:0001	specimen_voucher	NO	NO	NO	NO	NO	NO	NO	NO	NO	NO	NO	1	NO	NO	NO	NO	NO	NO	NO	NO	NO	NO	NO	NO	NO	NO	NO	NO	NO	NO	KP779906.1	NO	NO	NO	NO	29	06	2015
Phallus	Phallus rubicundus	Phallales	Phallaceae	Phallales	Phallaceae	NO	NO	NO	NO	420526MF0288	specimen_voucher	NO	NO	NO	NO	China	NO	NO	NO	NO	NO	NO	1	NO	ITSGU	SH2706358.08FU	MG712333.1	NO	NO	NO	24	02	2019	Wang,R., Zhang,X., Yan,S.Z. and Chen,S.L.	Direct Submission	NO	NO	NO	NO	NO	NO	NO	NO	NO	NO	NO	NO	NO	NO
Phallus	Phallus rubicundus	Phallales	Phallaceae	NOU	NOU	NO	CSU	CSU<USA-OK>:CLO 3220	specimen_voucher	CLO_3220_OK	isolate	NO	NO	NO	NO	USA	USA: Oklahoma	NO	NO	21	09	1991	2	NO	NO	NO	NO	NO	NO	NO	NO	NO	NO	NO	NO	NO	NO	NO	NO	NO	NO	MK652718.1	NO	NO	NO	NO	04	04	2020
Phallus	Phallus rubicundus	Phallales	Phallaceae	NOU	NOU	NO	CSU	CSU<USA-OK>:CLO 4186	specimen_voucher	CLO_4186_OK	isolate	NO	NO	NO	NO	USA	USA: Oklahoma	NO	NO	12	06	2002	2	NO	NO	NO	NO	NO	NO	NO	NO	NO	NO	NO	NO	NO	NO	NO	NO	NO	NO	MK652719.1	NO	NO	NO	NO	04	04	2020
Phallus	Phallus rubicundus	Phallales	Phallaceae	NOU	NOU	NO	CSU	CSU<USA-OK>:CLO 4473	specimen_voucher	CLO_4473_OK	isolate	NO	NO	NO	NO	USA	USA: Oklahoma	NO	NO	10	07	2004	2	NO	NO	NO	NO	NO	NO	NO	NO	NO	NO	NO	NO	NO	NO	NO	NO	NO	NO	MK652720.1	NO	NO	NO	NO	04	04	2020
Phallus	Phallus rubicundus	Phallales	Phallaceae	NOU	NOU	NO	MICH	MICH:KUO 05071201	specimen_voucher	KUO_05071201_OK	isolate	NO	NO	NO	NO	USA	USA: Oklahoma	NO	NO	07	05	2012	1	NO	NO	NO	NO	NO	NO	NO	NO	NO	NO	NO	NO	NO	NO	NO	NO	NO	NO	MK652721.1	NO	NO	NO	NO	04	04	2020
Phallus	Phallus rugulosus	Phallales	Phallaceae	Phallales	Phallaceae	NO	NO	NO	NO	ASI 32004	strain	NO	NO	NO	NO	NO	NO	NO	NO	NO	NO	NO	1	NO	ITSGU	SH1647729.08FU	AF324169.2	NO	NO	NO	18	02	2001	Cheong,J.-C.	rDNA ITS sequence of Dictyophora indusiata	UNP	UNP	NO	NO	NO	NO	NO	NO	NO	NO	NO	NO	NO	NO
Phallus	Phallus rugulosus	Phallales	Phallaceae	Phallales	Phallaceae	NO	NO	NO	NO	ASI 25007	strain	NO	NO	NO	NO	NO	NO	NO	NO	NO	NO	NO	1	NO	ITSGU	SH1647729.08FU	AF324170.2	NO	NO	NO	18	02	2001	Cheong,J.-C.	rDNA ITS sequence of Dictyophora indusiata	UNP	UNP	NO	NO	NO	NO	NO	NO	NO	NO	NO	NO	NO	NO
Phallus	Phallus rugulosus	Phallales	Phallaceae	Phallales	Phallaceae	NO	NO	NO	NO	MHHNU 31016	specimen_voucher	NO	NO	NO	NO	China	China: Hunan	NO	NO	NO	NO	NO	1	NO	ITSGU	SH1647729.08FU	MK182315.1	NO	NO	NO	29	05	2019	Zhang,P. and Chen,Z.H.	Atlas of Macrofungi in Hunan	UNP	UNP	NO	NO	NO	NO	NO	NO	NO	NO	NO	NO	NO	NO
Phallus	Phallus rugulosus	Phallales	Phallaceae	NOU	NOU	NO	NO	NO	NO	S.D. Russell iNaturalist # 8600361	specimen_voucher	NO	NO	NO	NO	USA	USA: Indiana, Pulaski County	NO	NO	29	10	2017	1	NO	ITSG	NO	MN906058.1	NO	NO	NO	12	01	2020	Russell,S.D.	Mycoflora of Indiana	UNP	UNP	ITS1f	NO	ITS4	NO	NO	NO	NO	NO	NO	NO	NO	NO
Phallus	Phallus rugulosus	Phallales	Phallaceae	NOU	NOU	NO	NO	NO	NO	S.D. Russell MycoMap # 6343	specimen_voucher	NO	NO	NO	NO	USA	USA: Indiana, Tippecanoe County, Lafayette, Spring Vale Cemetery	NO	NO	21	07	2017	1	NO	ITSG	NO	MN906059.1	NO	NO	NO	12	01	2020	Russell,S.D.	Mycoflora of Indiana	UNP	UNP	ITS1f	NO	ITS4	NO	NO	NO	NO	NO	NO	NO	NO	NO
Phallus	Phallus rugulosus	Phallales	Phallaceae	NOU	NOU	NO	NO	NO	NO	S.D. Russell MycoMap # 9706	specimen_voucher	NO	NO	NO	NO	USA	USA: Indiana, Tippecanoe County, Lafayette, Spring Vale Cemetery	NO	NO	12	06	2018	1	NO	ITSG	NO	MN906060.1	NO	NO	NO	12	01	2020	Russell,S.D.	Mycoflora of Indiana	UNP	UNP	ITS1f	NO	ITS4	NO	NO	NO	NO	NO	NO	NO	NO	NO
Phallus	Phallus rugulosus	Phallales	Phallaceae	Phallales	Phallaceae	NO	TNS	TNS-F-46049	specimen_voucher	KH_TW11_061	note	NO	mushroom	NO	NO	Taiwan	NO	NO	NO	03	11	2011	2	NO	ITSGU	SH1647729.08FU	MF372142.1	NO	NO	NO	22	05	2018	Pereira,L.T., De Meijer,A.A.R., Reck,M.A., Hosaka,K. And Silveira,R.M.B.	Phallus aureolatus (Phallaceae, Agaricomycetes), a new species from the Brazilian Atlantic Forest	Phytotaxa 327 (3), 223-236	2017	NO	NO	NO	NO	MF372134.1	NO	NO	NO	NO	22	05	2018
Phallus	Phallus rugulosus	Phallales	Phallaceae	NOU	NOU	NO	MICH	MICH:KUO 0613110	specimen_voucher	KUO_06131101_IL	isolate	NO	NO	NO	NO	USA	USA: Illinois	NO	NO	13	06	2011	2	NO	NO	NO	NO	NO	NO	NO	NO	NO	NO	NO	NO	NO	NO	NO	NO	NO	NO	MK652723.1	NO	NO	NO	NO	04	04	2020
Phallus	Phallus rugulosus	Phallales	Phallaceae	NOU	NOU	NO	MICH	MICH:KUO 09110701	specimen_voucher	KUO_09110701_MI	isolate	NO	NO	NO	NO	USA	USA: Michgan	NO	NO	11	09	2007	2	NO	NO	NO	NO	NO	NO	NO	NO	NO	NO	NO	NO	NO	NO	NO	NO	NO	NO	MK652725.1	NO	NO	NO	NO	04	04	2020
Phallus	Phallus rugulosus	Phallales	Phallaceae	NOU	NOU	NO	GDGM	GDGM 79449	specimen_voucher	NO	NO	NO	NO	NO	NO	China	China: Hunan	NO	NO	NO	NO	NO	2	NO	ITSG	NO	MT361866.1	NO	NO	NO	26	04	2020	Li,T.	Phallus rugulosus, a species with a reddish orange pseudostipe distributed in China	UNP	UNP	NO	NO	NO	NO	MT218394.1	NO	NO	NO	NO	24	03	2020
Phallus	Phallus rugulosus	Phallales	Phallaceae	NOU	NOU	NO	GDGM	GDGM 58232	specimen_voucher	NO	NO	NO	NO	NO	NO	China	China: Guangxi	NO	NO	NO	NO	NO	2	NO	ITSG	NO	MT361864.1	NO	NO	NO	26	04	2020	Li,T.	Phallus rugulosus, a species with a reddish orange pseudostipe distributed in China	UNP	UNP	NO	NO	NO	NO	MT261858.1	NO	NO	NO	NO	05	04	2020
Phallus	Phallus rugulosus	Phallales	Phallaceae	NOU	NOU	NO	GDGM	GDGM 73550	specimen_voucher	NO	NO	NO	NO	NO	NO	China	China: Guangdong	NO	NO	NO	NO	NO	2	NO	ITSG	NO	MT361865.1	NO	NO	NO	26	04	2020	Li,T.	Phallus rugulosus, a species with a reddish orange pseudostipe distributed in China	UNP	UNP	NO	NO	NO	NO	MT261859.1	NO	NO	NO	NO	05	04	2020
Phallus	Phallus serrata	Phallales	Phallaceae	Phallales	Phallaceae	NO	HKAS	HKAS:78340	specimen_voucher	NO	NO	soil	NO	NO	NO	China	NO	NO	NO	21	09	2012	1	NO	ITSGU	SH1650242.08FU	KF052622.1	NO	NO	NO	04	09	2013	Li,H., Mortimer,P.E., Karunarathna,S.C., Xu,J. and Hyde,K.D.	New species of Phallus from a subtropical forest in Xishuangbanna, China	Phytotaxa 163 (2), 91-103	2014	ITS1-F	cttggtcatttagaggaagtaa	ITS4	tcctccgcttattgatatgc	NO	NO	NO	NO	NO	NO	NO	NO
Phallus	Phallus serrata	Phallales	Phallaceae	NOU	NOU	NO	HKAS	HKAS:78341	specimen_voucher	NO	NO	soil	NO	NO	NO	China	NO	NO	NO	08	09	2012	1	NO	ITSG	NO	KF052623.1	NO	NO	NO	04	09	2013	Li,H., Mortimer,P.E., Karunarathna,S.C., Xu,J. and Hyde,K.D.	New species of Phallus from a subtropical forest in Xishuangbanna, China	Phytotaxa 163 (2), 91-103	2014	ITS1-F	cttggtcatttagaggaagtaa	ITS4	tcctccgcttattgatatgc	NO	NO	NO	NO	NO	NO	NO	NO
Phallus	Phallus sp.	Phallales	Phallaceae	Phallales	Phallaceae	NO	NO	NO	NO	VN-12-221	specimen_voucher	NO	NO	NO	NO	NO	NO	NO	NO	NO	NO	NO	2	NO	ITSGU	SH2710271.08FU	MG678523.1	NO	NO	NO	11	10	2019	Cabral,T.S., Silva,B.D.B., Martin,M.P., Clement,C.R., Hosaka,K. and Baseia,I.G.	Behind the veil - exploring the diversity in Phallus indusiatus s.l. (Phallomycetidae, Basidiomycota)	MycoKeys 58, 103-127	2019	NO	NO	NO	NO	NO	NO	NO	NO	NO	NO	NO	NO
Phallus	Phallus sp.	Phallales	Phallaceae	NOU	NOU	NO	HKAS	HKAS:78339	specimen_voucher	NO	NO	soil	NO	NO	NO	China	NO	NO	NO	14	08	2012	1	NO	ITSG	NO	KF052621.1	NO	NO	NO	04	09	2013	Li,H., Mortimer,P.E., Karunarathna,S.C., Xu,J. and Hyde,K.D.	New species of Phallus from a subtropical forest in Xishuangbanna, China	Phytotaxa 163 (2), 91-103	2014	ITS1-F	cttggtcatttagaggaagtaa	ITS4	tcctccgcttattgatatgc	NO	NO	NO	NO	NO	NO	NO	NO
Phallus	Phallus sp.	Phallales	Phallaceae	Phallales	Phallaceae	NO	HKAS	HKAS:78346	specimen_voucher	NO	NO	soil	NO	NO	NO	Thailand	Thailand	NO	NO	01	08	2012	1	NO	ITSGU	SH1651304.08FU	KF052628.1	NO	NO	NO	04	09	2013	Li,H., Mortimer,P.E., Karunarathna,S.C., Xu,J. and Hyde,K.D.	New species of Phallus from a subtropical forest in Xishuangbanna, China	Phytotaxa 163 (2), 91-103	2014	ITS1-F	cttggtcatttagaggaagtaa	ITS4	tcctccgcttattgatatgc	NO	NO	NO	NO	NO	NO	NO	NO
Phallus	Phallus sp.	Phallales	Phallaceae	Phallales	Phallaceae	NO	NO	NO	NO	A4	specimen_voucher	NO	NO	NO	NO	NO	NO	NO	NO	NO	NO	NO	1	NO	ITSGUU	SH1612140.08FU	MG383651.1	NO	NO	NO	28	08	2018	Borthakur,M. and Joshi,S.R.	Wild mushrooms of Meghalaya	UNP	UNP	NO	NO	NO	NO	NO	NO	NO	NO	NO	NO	NO	NO
Phallus	Phallus sp.	Phallales	Phallaceae	Phallales	Phallaceae	NO	NO	NO	NO	KHJPN09553	specimen_voucher	NO	NO	NO	NO	NO	NO	NO	NO	NO	NO	NO	1	NO	ITSGU	SH2710274.08FU	MG678514.1	NO	NO	NO	11	10	2019	Cabral,T.S., Silva,B.D.B., Martin,M.P., Clement,C.R., Hosaka,K. and Baseia,I.G.	Behind the veil - exploring the diversity in Phallus indusiatus s.l. (Phallomycetidae, Basidiomycota)	MycoKeys 58, 103-127	2019	NO	NO	NO	NO	NO	NO	NO	NO	NO	NO	NO	NO
Phallus	Phallus sp.	Phallales	Phallaceae	Phallales	Phallaceae	NO	NO	NO	NO	KHJPN10304	specimen_voucher	NO	NO	NO	NO	NO	NO	NO	NO	NO	NO	NO	1	NO	ITSGU	SH2710273.08FU	MG678515.1	NO	NO	NO	11	10	2019	Cabral,T.S., Silva,B.D.B., Martin,M.P., Clement,C.R., Hosaka,K. and Baseia,I.G.	Behind the veil - exploring the diversity in Phallus indusiatus s.l. (Phallomycetidae, Basidiomycota)	MycoKeys 58, 103-127	2019	NO	NO	NO	NO	NO	NO	NO	NO	NO	NO	NO	NO
Phallus	Phallus sp.	Phallales	Phallaceae	Phallales	Phallaceae	NO	NO	NO	NO	NR_119579	specimen_voucher	NO	NO	NO	NO	NO	NO	NO	NO	NO	NO	NO	1	NO	ITSGU	SH1612140.08FU	MG678516.1	NO	NO	NO	11	10	2019	Cabral,T.S., Silva,B.D.B., Martin,M.P., Clement,C.R., Hosaka,K. and Baseia,I.G.	Behind the veil - exploring the diversity in Phallus indusiatus s.l. (Phallomycetidae, Basidiomycota)	MycoKeys 58, 103-127	2019	NO	NO	NO	NO	NO	NO	NO	NO	NO	NO	NO	NO
Phallus	Phallus sp.	Phallales	Phallaceae	Phallales	Phallaceae	NO	NO	NO	NO	KHJPN121965	specimen_voucher	NO	NO	NO	NO	NO	NO	NO	NO	NO	NO	NO	1	NO	ITSGU	SH2710269.08FU	MG678517.1	NO	NO	NO	11	10	2019	Cabral,T.S., Silva,B.D.B., Martin,M.P., Clement,C.R., Hosaka,K. and Baseia,I.G.	Behind the veil - exploring the diversity in Phallus indusiatus s.l. (Phallomycetidae, Basidiomycota)	MycoKeys 58, 103-127	2019	NO	NO	NO	NO	NO	NO	NO	NO	NO	NO	NO	NO
Phallus	Phallus sp.	Phallales	Phallaceae	NOU	NOU	NO	NO	NO	NO	CUH/FN/KM/SP/02	specimen_voucher	Lolegaon, West Bengal, India	NO	NO	NO	India	Lolegaon, West Bengal, India	27.01406 N	88.56122 E	09	05	2019	1	NO	ITSG	NO	MT007520.1	NO	NO	NO	05	02	2020	Paul,S., Ray,R. and Pal,A.	Direct Submission	NO	NO	NO	NO	NO	NO	NO	NO	NO	NO	NO	NO	NO	NO
Phallus	Phallus sp.	Phallales	Phallaceae	NOU	NOU	NO	NO	NO	NO	M16	strain	NO	NO	NO	NO	Netherlands	Netherlands: Noordlaren	NO	NO	NO	NO	NO	1	NO	NO	NO	NO	NO	NO	NO	NO	NO	NO	NO	NO	NO	NO	NO	NO	NO	NO	NO	NO	NO	NO	NO	NO	NO	NO
Phallus	Phallus sp.	Phallales	Phallaceae	NOU	NOU	NO	NO	NO	NO	Otu1752	isolate	peat	NO	NO	NO	Russia	NO	55.6686 N	36.7128 E	10	06	2015	1	NO	NO	NO	NO	NO	NO	NO	NO	NO	NO	NO	NO	NO	NO	NO	NO	NO	NO	NO	NO	NO	NO	NO	NO	NO	NO
Phallus	Phallus sp.	Phallales	Phallaceae	NOU	NOU	NO	MICH	MICH:KUO 02251401	specimen_voucher	KUO_02251401_South_Africa	isolate	NO	NO	NO	NO	South Africa	NO	NO	NO	25	02	2014	2	NO	NO	NO	NO	NO	NO	NO	NO	NO	NO	NO	NO	NO	NO	NO	NO	NO	NO	MK652722.1	NO	NO	NO	NO	04	04	2020
Phallus	Phallus sp.	Phallales	Phallaceae	NOU	NOU	NO	MICH	MICH:KUO 08301201	specimen_voucher	KUO_08301201_MD	isolate	NO	NO	NO	NO	USA	USA: Maryland	NO	NO	30	08	2012	2	NO	NO	NO	NO	NO	NO	NO	NO	NO	NO	NO	NO	NO	NO	NO	NO	NO	NO	MK652724.1	NO	NO	NO	NO	04	04	2020
Phallus	Phallus sp.	Phallales	Phallaceae	NOU	NOU	NO	MICH	MICH:KUO 03071401	specimen_voucher	KUO_03071401_South_Africa	isolate	NO	NO	NO	NO	South Africa	NO	NO	NO	07	03	2014	2	NO	NO	NO	NO	NO	NO	NO	NO	NO	NO	NO	NO	NO	NO	NO	NO	NO	NO	MK652726.1	NO	NO	NO	NO	04	04	2020
Phallus	Phallus sp.	Phallales	Phallaceae	Phallales	Phallaceae	NO	INPA	INPA264928	specimen_voucher	TC-2019a	organism	NO	NO	NO	NO	NO	NO	NO	NO	NO	NO	NO	3	NO	ITSGU	SH2710286.08FU	MG678474.1	NO	NO	NO	11	10	2019	Cabral,T.S., Silva,B.D.B., Martin,M.P., Clement,C.R., Hosaka,K. and Baseia,I.G.	Behind the veil - exploring the diversity in Phallus indusiatus s.l. (Phallomycetidae, Basidiomycota)	MycoKeys 58, 103-127	2019	NO	NO	NO	NO	MG678448.1	NO	NO	NO	NO	11	10	2019
Phallus	Phallus sp.	Phallales	Phallaceae	Phallales	Phallaceae	NO	INPA	INPA264935	specimen_voucher	TC-2019a	organism	NO	NO	NO	NO	NO	NO	NO	NO	NO	NO	NO	3	NO	ITSGU	SH2710289.08FU	MG678475.1	NO	NO	NO	11	10	2019	Cabral,T.S., Silva,B.D.B., Martin,M.P., Clement,C.R., Hosaka,K. and Baseia,I.G.	Behind the veil - exploring the diversity in Phallus indusiatus s.l. (Phallomycetidae, Basidiomycota)	MycoKeys 58, 103-127	2019	NO	NO	NO	NO	MG678449.1	NO	NO	NO	NO	11	10	2019
Phallus	Phallus sp.	Phallales	Phallaceae	Phallales	Phallaceae	NO	INPA	INPA264933	specimen_voucher	TC-2019a	organism	NO	NO	NO	NO	NO	NO	NO	NO	NO	NO	NO	3	NO	ITSGU	SH2710286.08FU	MG678483.1	NO	NO	NO	11	10	2019	Cabral,T.S., Silva,B.D.B., Martin,M.P., Clement,C.R., Hosaka,K. and Baseia,I.G.	Behind the veil - exploring the diversity in Phallus indusiatus s.l. (Phallomycetidae, Basidiomycota)	MycoKeys 58, 103-127	2019	NO	NO	NO	NO	MG678450.1	NO	NO	NO	NO	11	10	2019
Phallus	Phallus sp.	Phallales	Phallaceae	Phallales	Phallaceae	NO	INPA	INPA264934	specimen_voucher	TC-2019a	organism	NO	NO	NO	NO	NO	NO	NO	NO	NO	NO	NO	3	NO	ITSGU	SH2710286.08FU	MG678484.1	NO	NO	NO	11	10	2019	Cabral,T.S., Silva,B.D.B., Martin,M.P., Clement,C.R., Hosaka,K. and Baseia,I.G.	Behind the veil - exploring the diversity in Phallus indusiatus s.l. (Phallomycetidae, Basidiomycota)	MycoKeys 58, 103-127	2019	NO	NO	NO	NO	MG678451.1	NO	NO	NO	NO	11	10	2019
Phallus	Phallus sp.	Phallales	Phallaceae	NOU	NOU	NO	INPA	INPA272304	specimen_voucher	TC-2019a	organism	NO	NO	NO	NO	NO	NO	NO	NO	NO	NO	NO	2	NO	NO	NO	NO	NO	NO	NO	NO	NO	NO	NO	NO	NO	NO	NO	NO	NO	NO	MG678452.1	NO	NO	NO	NO	11	10	2019
Phallus	Phallus sp.	Phallales	Phallaceae	NOU	NOU	NO	UFRN	UFRN-Fungos 417	specimen_voucher	TC-2019a	organism	NO	NO	NO	NO	NO	NO	NO	NO	NO	NO	NO	2	NO	NO	NO	NO	NO	NO	NO	NO	NO	NO	NO	NO	NO	NO	NO	NO	NO	NO	MG678453.1	NO	NO	NO	NO	11	10	2019
Phallus	Phallus sp.	Phallales	Phallaceae	Phallales	Phallaceae	NO	NO	NO	NO	SH584605; AN-2017	isolate; organism	NO	NO	NO	NO	NO	NO	NO	NO	NO	NO	NO	1	NO	ITSGU	SH1612140.08FU	KY386812.1	NO	NO	NO	30	05	2017	Nazir,A., Imran,A., Hussain,S. and Khalid,A.N.	Phallus hadriani var. malakandensis nom. var; a new variety of Phallus from Pakistan	UNP	UNP	NO	NO	NO	NO	NO	NO	NO	NO	NO	NO	NO	NO
Phallus	Phallus sp.	Phallales	Phallaceae	Phallales	Phallaceae	NO	INPA	INPA272374	specimen_voucher	TC-2019a	organism	NO	NO	NO	NO	NO	NO	NO	NO	NO	NO	NO	1	NO	ITSGU	SH2710286.08FU	MG678476.1	NO	NO	NO	11	10	2019	Cabral,T.S., Silva,B.D.B., Martin,M.P., Clement,C.R., Hosaka,K. and Baseia,I.G.	Behind the veil - exploring the diversity in Phallus indusiatus s.l. (Phallomycetidae, Basidiomycota)	MycoKeys 58, 103-127	2019	NO	NO	NO	NO	NO	NO	NO	NO	NO	NO	NO	NO
Phallus	Phallus sp.	Phallales	Phallaceae	Phallales	Phallaceae	NO	INPA	INPA272375	specimen_voucher	TC-2019a	organism	NO	NO	NO	NO	NO	NO	NO	NO	NO	NO	NO	1	NO	ITSGU	SH2710288.08FU	MG678477.1	NO	NO	NO	11	10	2019	Cabral,T.S., Silva,B.D.B., Martin,M.P., Clement,C.R., Hosaka,K. and Baseia,I.G.	Behind the veil - exploring the diversity in Phallus indusiatus s.l. (Phallomycetidae, Basidiomycota)	MycoKeys 58, 103-127	2019	NO	NO	NO	NO	NO	NO	NO	NO	NO	NO	NO	NO
Phallus	Phallus sp.	Phallales	Phallaceae	Phallales	Phallaceae	NO	INPA	INPA272377	specimen_voucher	TC-2019a	organism	NO	NO	NO	NO	NO	NO	NO	NO	NO	NO	NO	1	NO	ITSGU	SH2710286.08FU	MG678478.1	NO	NO	NO	11	10	2019	Cabral,T.S., Silva,B.D.B., Martin,M.P., Clement,C.R., Hosaka,K. and Baseia,I.G.	Behind the veil - exploring the diversity in Phallus indusiatus s.l. (Phallomycetidae, Basidiomycota)	MycoKeys 58, 103-127	2019	NO	NO	NO	NO	NO	NO	NO	NO	NO	NO	NO	NO
Phallus	Phallus sp.	Phallales	Phallaceae	Phallales	Phallaceae	NO	INPA	INPA272378	specimen_voucher	TC-2019a	organism	NO	NO	NO	NO	NO	NO	NO	NO	NO	NO	NO	1	NO	ITSGU	SH2710287.08FU	MG678479.1	NO	NO	NO	11	10	2019	Cabral,T.S., Silva,B.D.B., Martin,M.P., Clement,C.R., Hosaka,K. and Baseia,I.G.	Behind the veil - exploring the diversity in Phallus indusiatus s.l. (Phallomycetidae, Basidiomycota)	MycoKeys 58, 103-127	2019	NO	NO	NO	NO	NO	NO	NO	NO	NO	NO	NO	NO
Phallus	Phallus sp.	Phallales	Phallaceae	Phallales	Phallaceae	NO	INPA	INPA277791	specimen_voucher	TC-2019a	organism	NO	NO	NO	NO	NO	NO	NO	NO	NO	NO	NO	1	NO	ITSGU	SH2710288.08FU	MG678480.1	NO	NO	NO	11	10	2019	Cabral,T.S., Silva,B.D.B., Martin,M.P., Clement,C.R., Hosaka,K. and Baseia,I.G.	Behind the veil - exploring the diversity in Phallus indusiatus s.l. (Phallomycetidae, Basidiomycota)	MycoKeys 58, 103-127	2019	NO	NO	NO	NO	NO	NO	NO	NO	NO	NO	NO	NO
Phallus	Phallus sp.	Phallales	Phallaceae	Phallales	Phallaceae	NO	INPA	INPA272381	specimen_voucher	TC-2019a	organism	NO	NO	NO	NO	NO	NO	NO	NO	NO	NO	NO	1	NO	ITSGU	SH2710288.08FU	MG678481.1	NO	NO	NO	11	10	2019	Cabral,T.S., Silva,B.D.B., Martin,M.P., Clement,C.R., Hosaka,K. and Baseia,I.G.	Behind the veil - exploring the diversity in Phallus indusiatus s.l. (Phallomycetidae, Basidiomycota)	MycoKeys 58, 103-127	2019	NO	NO	NO	NO	NO	NO	NO	NO	NO	NO	NO	NO
Phallus	Phallus sp.	Phallales	Phallaceae	NOU	NOU	NO	INPA	INPA272382	specimen_voucher	TC-2019a	organism	NO	NO	NO	NO	NO	NO	NO	NO	NO	NO	NO	1	NO	ITSG	NO	MG678482.1	NO	NO	NO	11	10	2019	Cabral,T.S., Silva,B.D.B., Martin,M.P., Clement,C.R., Hosaka,K. and Baseia,I.G.	Behind the veil - exploring the diversity in Phallus indusiatus s.l. (Phallomycetidae, Basidiomycota)	MycoKeys 58, 103-127	2019	NO	NO	NO	NO	NO	NO	NO	NO	NO	NO	NO	NO
Phallus	Phallus sp.	Phallales	Phallaceae	Phallales	Phallaceae	NO	GDGM	GDGM 43465	specimen_voucher	LT-2017a	organism	NO	NO	NO	NO	China	China: Chebaling Nature Reserve, Shaoguan, Guangdong	24.43 N	114.15 E	29	07	2016	2	NO	ITSGU	SH1572639.08FU	MF039580.1	NO	NO	NO	18	06	2017	Li,T., Zhong,X. and Li,T.	Phallus fuscovolvata (Phallaceae), a new species with a dark spinose volva from southern China	UNP	UNP	NO	NO	NO	NO	MF039584.1	NO	NO	NO	NO	18	06	2017
Phallus	Phallus sp.	Phallales	Phallaceae	Phallales	Phallaceae	NO	GDGM	GDGM 48589	specimen_voucher	LT-2017a	organism	NO	NO	NO	NO	China	China: Chebaling Nature Reserve, Shaoguan, Guangdong	24.43 N	114.15 E	28	07	2016	2	NO	ITSGU	SH1572639.08FU	MF039581.1	NO	NO	NO	18	06	2017	Li,T., Zhong,X. and Li,T.	Phallus fuscovolvata (Phallaceae), a new species with a dark spinose volva from southern China	UNP	UNP	NO	NO	NO	NO	MF039585.1	NO	NO	NO	NO	18	06	2017
Phallus	Phallus sp.	Phallales	Phallaceae	Phallales	Phallaceae	NO	GDGM	GDGM 48663	specimen_voucher	LT-2017a	organism	NO	NO	NO	NO	China	China: Chebaling Nature Reserve, Shaoguan, Guangdong	24.42 N	114.11 E	19	08	2016	2	NO	ITSGU	SH1572639.08FU	MF039582.1	NO	NO	NO	18	06	2017	Li,T., Zhong,X. and Li,T.	Phallus fuscovolvata (Phallaceae), a new species with a dark spinose volva from southern China	UNP	UNP	NO	NO	NO	NO	MF039586.1	NO	NO	NO	NO	18	06	2017
Phallus	Phallus sp.	Phallales	Phallaceae	Phallales	Phallaceae	NO	GDGM	GDGM 48676	specimen_voucher	LT-2017a	organism	NO	NO	NO	NO	China	China: Chebaling Nature Reserve, Shaoguan, Guangdong	24.42 N	114.11 E	19	08	2016	2	NO	ITSGU	SH1572639.08FU	MF039583.1	NO	NO	NO	18	06	2017	Li,T., Zhong,X. and Li,T.	Phallus fuscovolvata (Phallaceae), a new species with a dark spinose volva from southern China	UNP	UNP	NO	NO	NO	NO	MF039587.1	NO	NO	NO	NO	18	06	2017
Phallus	Phallus sp.	Phallales	Phallaceae	Phallales	Phallaceae	NO	GDGM	GDGM 71306	strain and specimen voucher	TL-2019a	NO	fruitbody	NO	NO	NO	China	China: Guangzhou	23.18 N	113.36 E	05	05	2018	2	NO	ITSGU	SH2711529.08FU	MN131080.1	NO	NO	NO	09	07	2019	Li,T., Li,T.-h., Deng,W.-q. and Song,B.	Phallus lutescens, a new species from southern China	UNP	UNP	NO	NO	NO	NO	MN131074.1	NO	NO	NO	NO	09	07	2019
Phallus	Phallus sp.	Phallales	Phallaceae	Phallales	Phallaceae	Type	GDGM	GDGM 72218	strain and specimen voucher	TL-2019a	NO	Type specimen, fruitbody	NO	NO	NO	China	China: Guangzhou	23.19 N	113.36 E	15	06	2018	2	NO	ITSGU	SH2711529.08FU	MN131079.1	NO	NO	NO	09	07	2019	Li,T., Li,T.-h., Deng,W.-q. and Song,B.	Phallus lutescens, a new species from southern China	UNP	UNP	NO	NO	NO	NO	MN131075.1	NO	NO	NO	NO	09	07	2019
Phallus	Phallus sp.	Phallales	Phallaceae	Phallales	Phallaceae	NO	GDGM	GDGM 76604	strain and specimen voucher	TL-2019a	organism	fruitbody	NO	NO	NO	China	China: Zhongshan	22.49 N	113.37 E	02	04	2019	2	NO	ITSGU	SH2711529.08FU	MN131078.1	NO	NO	NO	09	07	2019	Li,T., Li,T.-h., Deng,W.-q. and Song,B.	Phallus lutescens, a new species from southern China	UNP	UNP	NO	NO	NO	NO	MN131076.1	NO	NO	NO	NO	09	07	2019
Phallus	Phallus sp.	Phallales	Phallaceae	Phallales	Phallaceae	NO	GDGM	GDGM 49991	strain and specimen voucher	TL-2019a	NO	fruitbody	NO	NO	NO	China	China: Jiangmen	21.70 N	112.63 E	27	04	2013	2	NO	ITSGU	SH2711529.08FU	MN131081.1	NO	NO	NO	09	07	2019	Li,T., Li,T.-h., Deng,W.-q. and Song,B.	Phallus lutescens, a new species from southern China	UNP	UNP	NO	NO	NO	NO	MN131077.1	NO	NO	NO	NO	09	07	2019
Phallus	Phallus sp.	Phallales	Phallaceae	Phallales	Phallaceae	NO	GDGM	GDGM 29086	specimen_voucher	TL-2019b	organism	wild	NO	NO	NO	China	China: Jiangsu	NO	NO	NO	NO	NO	2	NO	ITSGU	SH1524986.08FU	MN307394.1	NO	NO	NO	18	08	2019	Li,T., Li,T.-h., Deng,W.-q. and Song,B.	Phallus dongsun and P. lutescens, two new species from China	UNP	UNP	NO	NO	NO	NO	MN264676.1	NO	NO	NO	NO	12	08	2019
Phallus	Phallus sp.	Phallales	Phallaceae	Phallales	Phallaceae	NO	GDGM	GDGM 75346	specimen_voucher	TL-2019b	organism	wild	NO	NO	NO	China	China: Hunan	NO	NO	NO	NO	NO	2	NO	ITSGU	SH1524988.08FU	MN307395.1	NO	NO	NO	18	08	2019	Li,T., Li,T.-h., Deng,W.-q. and Song,B.	Phallus dongsun and P. lutescens, two new species from China	UNP	UNP	NO	NO	NO	NO	MN264677.1	NO	NO	NO	NO	12	08	2019
Phallus	Phallus sp.	Phallales	Phallaceae	Phallales	Phallaceae	NO	GDGM	GDGM 75343	specimen_voucher	TL-2019b	organism	cultured	NO	NO	NO	China	China: Guizhou	NO	NO	NO	NO	NO	2	NO	ITSGU	SH1524986.08FU	MN307396.1	NO	NO	NO	18	08	2019	Li,T., Li,T.-h., Deng,W.-q. and Song,B.	Phallus dongsun and P. lutescens, two new species from China	UNP	UNP	NO	NO	NO	NO	MN264678.1	NO	NO	NO	NO	12	08	2019
Phallus	Phallus sp.	Phallales	Phallaceae	Phallales	Phallaceae	NO	GDGM	GDGM 75402	specimen_voucher	TL-2019b	organism	cultured	NO	NO	NO	China	China: Guizhou	NO	NO	NO	NO	NO	2	NO	ITSGU	SH1524986.08FU	MN307397.1	NO	NO	NO	18	08	2019	Li,T., Li,T.-h., Deng,W.-q. and Song,B.	Phallus dongsun and P. lutescens, two new species from China	UNP	UNP	NO	NO	NO	NO	MN264679.1	NO	NO	NO	NO	12	08	2019
Phallus	Phallus sp.	Phallales	Phallaceae	Phallales	Phallaceae	NO	GDGM	GDGM 75582	specimen_voucher	TL-2019b	organism	wild	NO	NO	NO	China	China: Zhejiang	NO	NO	NO	NO	NO	2	NO	ITSGU	SH1524986.08FU	MN307398.1	NO	NO	NO	18	08	2019	Li,T., Li,T.-h., Deng,W.-q. and Song,B.	Phallus dongsun and P. lutescens, two new species from China	UNP	UNP	NO	NO	NO	NO	MN264680.1	NO	NO	NO	NO	12	08	2019
Phallus	Phallus squamulosus	Phallales	Phallaceae	Phallales	Phallaceae	NO	INPA	INPA 264929	specimen_voucher	NO	NO	NO	NO	NO	NO	NO	NO	NO	NO	NO	NO	NO	3	NO	ITSGU	SH2710279.08FU	MG678498.1	NO	NO	NO	11	10	2019	Cabral,T.S., Silva,B.D.B., Martin,M.P., Clement,C.R., Hosaka,K. and Baseia,I.G.	Behind the veil - exploring the diversity in Phallus indusiatus s.l. (Phallomycetidae, Basidiomycota)	MycoKeys 58, 103-127	2019	NO	NO	NO	NO	MG678461.1	NO	NO	NO	NO	11	10	2019
Phallus	Phallus squamulosus	Phallales	Phallaceae	Phallales	Phallaceae	Holotype	UFRN	UFRN-Fungos 2806	specimen_voucher	NO	NO	NO	NO	NO	NO	NO	NO	NO	NO	NO	NO	NO	2	NO	ITSGU	SH2710283.08FU	MG678497.1	NO	NO	NO	11	10	2019	Cabral,T.S., Silva,B.D.B., Martin,M.P., Clement,C.R., Hosaka,K. and Baseia,I.G.	Behind the veil - exploring the diversity in Phallus indusiatus s.l. (Phallomycetidae, Basidiomycota)	MycoKeys 58, 103-127	2019	NO	NO	NO	NO	NO	NO	NO	NO	NO	NO	NO	NO
Phallus	Phallus ultraduplicatus	Phallales	Phallaceae	Phallales	Phallaceae	Holotype	HMAS	HMAS:253050	specimen_voucher	NO	NO	NO	NO	NO	NO	China	NO	NO	NO	NO	NO	NO	2	NO	ITSGU	SH2701338.08FU	KJ591584.1	NO	NO	NO	01	06	2015	Yu,X.-D.	Phallus ultraduplicatus: a new species from the Northeast China	UNP	UNP	NO	NO	NO	NO	KJ591586.1	NO	NO	NO	NO	01	06	2015
Phallus	Phallus ultraduplicatus	Phallales	Phallaceae	Phallales	Phallaceae	NO	HMAS	HMAS 253051	specimen_voucher	NO	NO	NO	NO	NO	NO	China	NO	NO	NO	NO	NO	NO	2	NO	ITSGU	SH2701338.08FU	KJ591585.1	NO	NO	NO	01	06	2015	Yu,X.-D.	Phallus ultraduplicatus: a new species from the Northeast China	UNP	UNP	NO	NO	NO	NO	KJ591587.1	NO	NO	NO	NO	01	06	2015
Phallus	Phallus ultraduplicatus	Phallales	Phallaceae	Phallales	Phallaceae	NO	NO	NO	NO	YuR 3374	specimen_voucher	basidiome	NO	NO	NO	Russia	NO	54.84 N	83.08 E	NO	NO	NO	1	NO	ITSGU	SH2701338.08FU	MK965097.1	NO	NO	NO	28	05	2019	Rebriev,Y.A., Ageev,D.V., Kokaeva,L. and Yaroslavtseva,O.N.	The first record of Phallus ultraduplicatus (phallaceae, basidiomycetes) in Russia	UNP	UNP	NO	NO	NO	NO	NO	NO	NO	NO	NO	NO	NO	NO
Phallus	Phallus ultraduplicatus	Phallales	Phallaceae	NOU	NOU	Holotype	HMAS	HMAS:253050	specimen_voucher	NO	NO	NO	NO	NO	NO	China	NO	NO	NO	NO	NO	NO	1	R	NO	NO	NO	NO	NO	NO	NO	NO	NO	NO	NO	NO	NO	NO	NO	NO	NO	NG_059514.1	NO	NO	YES	KJ591586	05	06	2018
Phlebogaster	Phlebogaster laurisylvicola	Hysterangiales	Hysterangiaceae	NOU	NOU	NO	CUP	CUP1289	specimen_voucher	LSU4-46; EF4-58	isolate	NO	NO	NO	NO	NO	NO	NO	NO	NO	NO	NO	2	NO	NO	NO	NO	NO	NO	NO	NO	NO	NO	NO	NO	NO	NO	NO	NO	NO	NO	DQ218643.1	NO	NO	NO	NO	30	12	2006
Protubera	Protubera beijingensis	Phallales	Phallaceae	NOU	NOU	Type	NO	NO	NO	ZRL 20171200	specimen_voucher	NO	NO	NO	NO	China	NO	NO	NO	NO	NO	NO	3	NO	NO	NO	NO	NO	NO	NO	NO	NO	NO	NO	NO	NO	NO	NO	NO	NO	NO	MG430511.1	NO	NO	NO	NO	19	09	2018
Protubera	Protubera borealis	Phallales	Phallaceae	NOU	NOU	NO	NO	NO	NO	OKM21898; LSU2-40; SSU2-40; ATP2-40; RPB4-61; EF4-59	strain; isolate	NO	NO	NO	NO	NO	NO	NO	NO	NO	NO	NO	5	NO	NO	NO	NO	NO	NO	NO	NO	NO	NO	NO	NO	NO	NO	NO	NO	NO	NO	DQ218516.1	NO	NO	NO	NO	30	12	2006
Protubera	Protubera canescens	Phallales	Phallaceae	NOU	NOU	NO	MEL	MEL2063471	strain	LSU4-47; ATP4-47; RPB4-62; EF4-60	isolate	NO	NO	NO	NO	NO	NO	NO	NO	NO	NO	NO	4	NO	NO	NO	NO	NO	NO	NO	NO	NO	NO	NO	NO	NO	NO	NO	NO	NO	NO	DQ218644.1	NO	NO	NO	NO	30	12	2006
Protubera	Protubera canescens	Phallales	Phallaceae	NOU	NOU	NO	MEL	MEL2105035	strain	LSU4-48; SSU4-19; ATP4-48; RPB4-63; EF4-61	isolate	NO	NO	NO	NO	NO	NO	NO	NO	NO	NO	NO	5	NO	NO	NO	NO	NO	NO	NO	NO	NO	NO	NO	NO	NO	NO	NO	NO	NO	NO	DQ218645.1	NO	NO	NO	NO	30	12	2006
Protubera	Protubera canescens	Phallales	Phallaceae	Phallales	Clathraceae	NO	NO	NO	NO	KM153882	specimen_voucher	NO	NO	NO	NO	NO	NO	NO	NO	NO	NO	NO	1	NO	ITSGU	SH1561848.08FU	GQ981520.1	NO	NO	NO	30	09	2010	Bidartondo,M.I. and Doring,H.	Closing the mycorrhizal DNA sequence gap	UNP	UNP	NO	NO	NO	NO	NO	NO	NO	NO	NO	NO	NO	NO
Protubera	Protubera canescens	Phallales	Phallaceae	Phallales	Clathraceae	NO	NO	NO	NO	KM158324	specimen_voucher	NO	NO	NO	NO	NO	NO	NO	NO	NO	NO	NO	1	NO	ITSGU	SH1561848.08FU	GQ981521.1	NO	NO	NO	30	09	2010	Bidartondo,M.I. and Doring,H.	Closing the mycorrhizal DNA sequence gap	UNP	UNP	NO	NO	NO	NO	NO	NO	NO	NO	NO	NO	NO	NO
Protubera	Protubera clathroidea	Phallales	Phallaceae	NOU	NOU	NO	BPI	NO	strain	LSU4-49; RPB4-64; EF4-62	isolate	NO	NO	NO	NO	NO	NO	NO	NO	NO	NO	NO	3	NO	NO	NO	NO	NO	NO	NO	NO	NO	NO	NO	NO	NO	NO	NO	NO	NO	NO	DQ218646.1	NO	NO	NO	NO	30	12	2006
Protubera	Protubera hautuensis	Phallales	Phallaceae	NOU	NOU	NO	OSC	OSC59673	strain	LSU2-41; SU2-41; ATP2-41; RPB3-100; EF3-102	isolate	NO	NO	NO	NO	NO	NO	NO	NO	NO	NO	NO	5	NO	NO	NO	NO	NO	NO	NO	NO	NO	NO	NO	NO	NO	NO	NO	NO	NO	NO	DQ218517.1	NO	NO	NO	NO	30	12	2006
Protubera	Protubera jamaicensis	Phallales	Phallaceae	NOU	NOU	NO	NO	NO	NO	T28248; LSU4-50; SSU4-20; ATP4-49; RPB4-65; EF4-63	strain; isolate	NO	NO	NO	NO	NO	NO	NO	NO	NO	NO	NO	5	NO	NO	NO	NO	NO	NO	NO	NO	NO	NO	NO	NO	NO	NO	NO	NO	NO	NO	DQ218647.1	NO	NO	NO	NO	30	12	2006
Protubera	Protubera maracuja	Phallales	Phallaceae	NOU	NOU	NO	NO	NO	NO	Garido2550A; LSU2-42; SSU2-42; ATP2-42; RPB4-66; EF4-64	strain; isolate	NO	NO	NO	NO	NO	NO	NO	NO	NO	NO	NO	5	NO	NO	NO	NO	NO	NO	NO	NO	NO	NO	NO	NO	NO	NO	NO	NO	NO	NO	DQ218518.1	NO	NO	NO	NO	30	12	2006
Protubera	Protubera maracuja	Phallales	Phallaceae	NOU	NOU	NO	ICN	NO	specimen_voucher	ICN-LTP220 or LTP 220 (ICN)	specimen_voucher	decaying wood	NO	NO	NO	NO	NO	NO	NO	NO	NO	NO	3	NO	NO	NO	NO	NO	NO	NO	NO	NO	NO	NO	NO	NO	NO	NO	NO	NO	NO	KC808513.1	NO	NO	NO	NO	01	03	2015
Protubera	Protubera maracuja	Phallales	Phallaceae	NOU	NOU	NO	ICN	NO	specimen_voucher	ICN-LTP284 or LTP 284 (ICN)	specimen_voucher	decaying wood	NO	NO	NO	NO	NO	NO	NO	NO	NO	NO	3	NO	NO	NO	NO	NO	NO	NO	NO	NO	NO	NO	NO	NO	NO	NO	NO	NO	NO	KC808514.1	NO	NO	NO	NO	01	03	2015
Protubera	Protubera nipponica	Phallales	Phallaceae	NOU	NOU	NO	OSC	OSC122862	strain	LSU4-41; ATP4-42; RPB4-53	isolate	NO	NO	NO	NO	NO	NO	NO	NO	NO	NO	NO	3	NO	NO	NO	NO	NO	NO	NO	NO	NO	NO	NO	NO	NO	NO	NO	NO	NO	NO	DQ218638.1	NO	NO	NO	NO	30	12	2006
Protubera	Protubera nipponica	Phallales	Phallaceae	NOU	NOU	NO	TNS	NO	specimen_voucher	KH-JPN10-509 (TNS)	specimen_voucher	NO	NO	NO	NO	NO	NO	NO	NO	NO	NO	NO	2	NO	NO	NO	NO	NO	NO	NO	NO	NO	NO	NO	NO	NO	NO	NO	NO	NO	NO	NO	NO	NO	NO	NO	NO	NO	NO
Protubera	Protubera nipponica	Phallales	Phallaceae	NOU	NOU	NO	TNS	NO	specimen_voucher	KH-JPN11-511 (TNS)	specimen_voucher	NO	NO	NO	NO	NO	NO	NO	NO	NO	NO	NO	3	NO	NO	NO	NO	NO	NO	NO	NO	NO	NO	NO	NO	NO	NO	NO	NO	NO	NO	KF783251.1	NO	NO	NO	NO	31	12	2015
Protubera	Protubera nipponica	Phallales	Phallaceae	NOU	NOU	NO	OSC	OSC122863	strain	LSU4-42; ATP4-43	isolate	NO	NO	NO	NO	NO	NO	NO	NO	NO	NO	NO	2	NO	NO	NO	NO	NO	NO	NO	NO	NO	NO	NO	NO	NO	NO	NO	NO	NO	NO	DQ218639.1	NO	NO	NO	NO	30	12	2006
Protubera	Protubera nipponica	Phallales	Phallaceae	NOU	NOU	NO	NO	NO	NO	230-208	strain	NO	NO	NO	NO	Japan	Japan: Yakushima Island	NO	NO	NO	NO	NO	1	NO	ITSG	NO	AB509615.1	NO	NO	NO	15	06	2010	Sato,H., Tsujino,R., Kurita,K. and Yokoyama,K.	Use of ITS sequences for resolving species richness, ecological differentiation, and geographical distribution of macro-fungi in Yakushima Island, Japan	UNP	UNP	NO	NO	NO	NO	NO	NO	NO	NO	NO	NO	NO	NO
Protubera	Protubera nothofagi	Phallales	Phallaceae	NOU	NOU	NO	OSC	OSC59699	specimen_voucher	RPB3-101; EF3-103	isolate	NO	NO	NO	NO	NO	NO	NO	NO	NO	NO	NO	5	NO	NO	NO	NO	NO	NO	NO	NO	NO	NO	NO	NO	NO	NO	NO	NO	NO	NO	AY574644.1	NO	NO	NO	NO	31	10	2006
Protubera	Protubera parvispora	Phallales	Phallaceae	NOU	NOU	NO	OSC	OSC59689	strain	LSU4-51; ATP4-50; RPB4-67; EF4-65	isolate	NO	NO	NO	NO	NO	NO	NO	NO	NO	NO	NO	4	NO	NO	NO	NO	NO	NO	NO	NO	NO	NO	NO	NO	NO	NO	NO	NO	NO	NO	DQ218648.1	NO	NO	NO	NO	30	12	2006
Protubera	Protubera sabulonensis	Phallales	Phallaceae	NOU	NOU	NO	NO	NO	NO	T12737; LSU4-52; ATP4-51; RPB4-68; EF4-66	strain; isolate	NO	NO	NO	NO	NO	NO	NO	NO	NO	NO	NO	4	NO	NO	NO	NO	NO	NO	NO	NO	NO	NO	NO	NO	NO	NO	NO	NO	NO	NO	DQ218649.1	NO	NO	NO	NO	30	12	2006
Protubera	Protubera sabulonensis	Phallales	Phallaceae	NOU	NOU	NO	NO	NO	NO	BMDLU 20152020	specimen_voucher	NO	NO	NO	NO	China	NO	NO	NO	NO	NO	NO	3	NO	NO	NO	NO	NO	NO	NO	NO	NO	NO	NO	NO	NO	NO	NO	NO	NO	NO	MG430512.1	NO	NO	NO	NO	19	09	2018
Protubera	Protubera sabulonensis	Phallales	Phallaceae	NOU	NOU	NO	NO	NO	NO	BMDLU 20152015	specimen_voucher	NO	NO	NO	NO	China	NO	NO	NO	NO	NO	NO	3	NO	NO	NO	NO	NO	NO	NO	NO	NO	NO	NO	NO	NO	NO	NO	NO	NO	NO	MG430513.1	NO	NO	NO	NO	19	09	2018
Protubera	Protubera sp.	Phallales	Phallaceae	NOU	NOU	NO	NO	NO	NO	T20068; LSU3-74; ATP3-76; RPB3-102; EF3-104	strain; isolate	NO	NO	NO	NO	NO	NO	NO	NO	NO	NO	NO	4	NO	NO	NO	NO	NO	NO	NO	NO	NO	NO	NO	NO	NO	NO	NO	NO	NO	NO	DQ218596.1	NO	NO	NO	NO	30	12	2006
Protubera	Protubera sp.	Phallales	Phallaceae	NOU	NOU	NO	NO	NO	NO	SM10143; LSU4-53; ATP4-52; RPB4-69; EF4-67	strain; isolate	NO	NO	NO	NO	NO	NO	NO	NO	NO	NO	NO	4	NO	NO	NO	NO	NO	NO	NO	NO	NO	NO	NO	NO	NO	NO	NO	NO	NO	NO	DQ218650.1	NO	NO	NO	NO	30	12	2006
Protubera	Protubera sp.	Phallales	Phallaceae	NOU	NOU	NO	NO	NO	NO	JM98/351; ATP4-53; EF4-68	strain; isolate	NO	NO	NO	NO	NO	NO	NO	NO	NO	NO	NO	3	NO	NO	NO	NO	NO	NO	NO	NO	NO	NO	NO	NO	NO	NO	NO	NO	NO	NO	AF261555.1	NO	NO	NO	NO	22	01	2002
Protubera	Protubera sp.	Phallales	Phallaceae	NOU	NOU	NO	NO	NO	NO	JM98/351	strain	NO	NO	NO	NO	NO	NO	NO	NO	NO	NO	NO	1	R	NO	NO	NO	NO	NO	NO	NO	NO	NO	NO	NO	NO	NO	NO	NO	NO	NO	AF261556.1	NO	NO	YES	AF261555.1	22	01	2002
Protubera	Protubera sp.	Phallales	Phallaceae	Phallales	Clathraceae	NO	FLAS	FLAS-F-60616	specimen_voucher	NO	NO	sporocarp	NO	NO	NO	USA	NO	NO	NO	NO	NO	NO	1	NO	ITSGU	SH1561846.08FU	MH016806.1	NO	NO	NO	11	03	2018	Kaminsky,B.S., Smith,M.E., Healy,R., Mujic,A., Grupe,A., Reynolds,N., Corrales,A., Kraisitudomsook,N. and Borland,D.	Ordway-Swisher Biological Station fungal data	UNP	UNP	NO	NO	NO	NO	NO	NO	NO	NO	NO	NO	NO	NO
Protubera	Protubera sp.	Phallales	Phallaceae	Phallales	Clathraceae	NO	FLAS	FLAS-F-61859	specimen_voucher	NO	NO	on wood chips in a landscaped environment, on woodchips	sporocarp	NO	NO	USA	NO	NO	NO	22	09	2016	1	NO	ITSGU	SH1561846.08FU	MH620343.1	NO	NO	NO	18	07	2018	Kaminsky,L., Smith,M.E., Healy,R., Grupe,A. and Spakes-Richter,B	LSU Sequences of Ordway Swisher Lichens	UNP	UNP	NO	NO	NO	NO	NO	NO	NO	NO	NO	NO	NO	NO
Protubera	Protubera sp.	Phallales	Phallaceae	Phallales	Clathraceae	NO	NO	NO	NO	MES-2783	specimen_voucher	Los Lagos, Puyehue National Park, sendero Salto del Indio (close to Anticura), Mixed Valdivian forest, on soil sendero Salto del Indio (close to Anticura), Mixed Valdivian forest, on soil" /tissue_type="sporocarp"	sporocarp	NO	NO	Chile	NO	NO	NO	13	04	2017	1	NO	ITSGU	SH3346778.08FU	MH930315.1	YES	NO	NO	24	09	2018	Mujic,A.B. and Smith,M.E	Chilean and Argentinian Fungal OTUs	UNP	UNP	NO	NO	NO	NO	NO	NO	NO	NO	NO	NO	NO	NO
Pseudocolus	Pseudocolus fusiformis	Phallales	Clathraceae	NOU	NOU	NO	NO	NO	NO	ASM-4705	specimen_voucher	NO	NO	NO	NO	NO	NO	NO	NO	NO	NO	NO	1	NO	NO	NO	NO	NO	NO	NO	NO	NO	NO	NO	NO	NO	NO	NO	NO	NO	NO	AF213128.1	NO	NO	NO	NO	11	02	2000
Pseudocolus	Pseudocolus fusiformis	Phallales	Clathraceae	NOU	NOU	NO	NO	NO	NO	DSH 96-033	strain	NO	NO	NO	NO	NO	NO	NO	NO	NO	NO	NO	3	NO	NO	NO	NO	NO	NO	NO	NO	NO	NO	NO	NO	NO	NO	NO	NO	NO	NO	AF518641.1	NO	NO	NO	NO	02	09	2002
Pseudocolus	Pseudocolus fusiformis	Phallales	Phallaceae	NOU	NOU	NO	NO	NO	NO	YU013	strain	NO	NO	NO	NO	Japan	NO	NO	NO	NO	NO	NO	2	NO	ITSG	NO	MH187574.1	NO	NO	NO	01	09	2018	Suwannarach,N. and Kakamyang,P.	Macro fungi in Japan	UNP	UNP	NO	NO	NO	NO	MH187573.1	NO	NO	NO	NO	01	09	2018
Pseudocolus	Pseudocolus fusiformis	Phallales	Clathraceae	NOU	NOU	NO	MICH	MICH:KUO 09231101	specimen_voucher	KUO_09231101_IN	isolate	NO	NO	NO	NO	USA	USA: Indiana	NO	NO	23	09	2011	2	NO	NO	NO	NO	NO	NO	NO	NO	NO	NO	NO	NO	NO	NO	NO	NO	NO	NO	MK598831.1	NO	NO	NO	NO	04	04	2020
Pseudocolus	Pseudocolus fusiformis	Phallales	Clathraceae	NOU	NOU	NO	NO	NO	NO	SDBR-CMUNK0422	specimen_voucher	NO	NO	NO	NO	Japan	NO	NO	NO	NO	NO	NO	2	NO	ITSG	NO	MK953933.1	NO	NO	NO	26	05	2019	Suwannarach,N.	Direct Submission	NO	NO	NO	NO	NO	NO	MK952144.1	NO	NO	NO	NO	26	05	2019
Pseudocolus	Pseudocolus fusiformis	Phallales	Clathraceae	NOU	NOU	NO	NO	NO	NO	SDBR-CMUNK0423	specimen_voucher	NO	NO	NO	NO	Japan	NO	NO	NO	NO	NO	NO	2	NO	ITSG	NO	MK953935.1	NO	NO	NO	26	05	2019	Suwannarach,N.	Direct Submission	NO	NO	NO	NO	NO	NO	MK953814.1	NO	NO	NO	NO	26	05	2019
Pseudocolus	Pseudocolus fusiformis	Phallales	Clathraceae	NOU	NOU	NO	NO	NO	NO	SDBR-CMUNK0424	specimen_voucher	NO	NO	NO	NO	Japan	NO	NO	NO	NO	NO	NO	2	NO	ITSG	NO	MK953934.1	NO	NO	NO	26	05	2019	Suwannarach,N.	Direct Submission	NO	NO	NO	NO	NO	NO	MK953815.1	NO	NO	NO	NO	26	05	2019
Pseudocolus	Pseudocolus schellenbergiae	Phallales	Clathraceae	NOU	NOU	NO	NO	NO	NO	231-686	strain	NO	NO	NO	NO	Japan	Japan: Yakushima Island	NO	NO	NO	NO	NO	1	NO	ITSG	NO	AB509902.1	NO	NO	NO	15	06	2010	Sato,H., Tsujino,R., Kurita,K. and Yokoyama,K.	Use of ITS sequences for resolving species richness, ecological differentiation, and geographical distribution of macro-fungi in Yakushima Island, Japan	UNP	UNP	NO	NO	NO	NO	NO	NO	NO	NO	NO	NO	NO	NO
Trappea	Trappea darkeri	Hysterangiales	Hysterangiaceae	Hysterangiales	Hysterangiaceae	NO	NO	NO	NO	JLF1974	specimen_voucher	NO	NO	NO	NO	NO	NO	NO	NO	28	05	2011	1	NO	ITSGUM	SH2704903.08FU	MK752546.1	NO	NO	NO	10	04	2019	Frank,J.L.	Trappea cf. darkeri on Mount Shasta in California	UNP	UNP	NO	NO	NO	NO	NO	NO	NO	NO	NO	NO	NO	NO
Trappea	Trappea darkeri	Hysterangiales	Hysterangiaceae	NO	NO	NO	OSC	OSC65085	specimen_voucher	LSU4-54; ATP4-54; RPB4-71; EF4-69	isolate	NO	NO	NO	NO	NO	NO	NO	NO	NO	NO	NO	4	NO	NO	NO	NO	NO	NO	NO	NO	NO	NO	NO	NO	NO	NO	NO	NO	NO	NO	DQ218651.1	NO	NO	NO	NO	30	12	2006
Trappea	Trappea darkeri	Hysterangiales	Hysterangiaceae	NOU	NOU	NO	NO	NO	NO	GO-2009-095	specimen_voucher	NO	NO	NO	NO	Mexico	Mexico State, ZINACANTEPEC, La Puerta	19.19 N	99.82 W	21	08	2009	1	NO	ITSGM	NO	KJ595012.1	NO	NO	NO	17	03	2015	Garibay Orijel,R. and Pina Paez,C.	Truffles from Mexican neovolcanic axis	UNP	UNP	NO	ggaagtaaaagtcgtaacaagg; cttggtcatttagaggaagtaa	NO	tcctccgcttattgatatgc; caggagacttgtacacggtccag	NO	NO	NO	NO	NO	NO	NO	NO
Trappea	Trappea phillipsii	Hysterangiales	Hysterangiaceae	NO	NO	NO	OSC	OSC56042	specimen_voucher	LSU2-46; SSU2-46; ATP2-47; RPB3-103	isolate	NO	NO	NO	NO	NO	NO	NO	NO	NO	NO	NO	4	NO	NO	NO	NO	NO	NO	NO	NO	NO	NO	NO	NO	NO	NO	NO	NO	NO	NO	DQ218522.1	NO	NO	NO	NO	30	12	2006
Trappea	Trappea pinyonensis	Hysterangiales	Hysterangiaceae	NO	NO	Type	NO	NO	NO	AHF530; LSU3-75; ATP3-77; RPB3-104; EF3-105	isolate	NO	NO	NO	NO	NO	NO	NO	NO	NO	NO	NO	4	NO	NO	NO	NO	NO	NO	NO	NO	NO	NO	NO	NO	NO	NO	NO	NO	NO	NO	DQ218597.1	NO	NO	NO	NO	30	12	2006
Trappea	Trappea pinyonensis	Hysterangiales	Hysterangiaceae	NO	NO	Type	OSC	NO	NO	AHF530; LSU3-75	isolate	NO	NO	NO	NO	NO	NO	NO	NO	NO	NO	NO	1	R	NO	NO	NO	NO	NO	NO	NO	NO	NO	NO	NO	NO	NO	NO	NO	NO	NO	NG_064311.1	NO	NO	YES	DQ218597.1	05	02	2019
NO	uncultured Agaricomycetes	NO	NO	NOU	NOU	NO	NO	NO	NO	83fcd00d62de115d0158ec6473426161	clone	greenhouse rhizosphere soils	NO	Asclepias speciosa	NO	USA	USA: MT	NO	NO	NO	06	2016	1	NO	ITSGB	NO	MH451557.1	NO	NO	NO	02	06	2018	Hahn,P., Bullington,L.S., Larkin,B., Maron,J. and Lekberg,Y.	Effects of short- and long-term variation in resource conditions on soil fungal communities and plant responses to soil biota	UNP	UNP	ITS7A	NO	ITS4	NO	NO	NO	NO	NO	NO	NO	NO	NO
NO	uncultured fungus	NO	NO	Phallales	Phallaceae	NO	NO	NO	NO	SC_B1_2_3_9	clone	Marine subsurface sediments	NO	NO	YES	Japan	Japan: Suruga Bay	138.34 E	34.52 N	NO	NO	2009	1	NO	ITSGUB	SH1524984.08FU	AB615481.1	NO	NO	NO	16	08	2011	Nagano,Y., Nagahama,T., Konishi,M., Kubota,T., Abe,F., Takahashi,K. and Hatada,Y.	Deeply buried fungi in marine subsurface sediments	UNP	UNP	NO	NO	NO	NO	NO	NO	NO	NO	NO	NO	NO	NO
NO	uncultured fungus	NO	NO	NOU	NOU	NO	NO	NO	NO	R11M5c12P; May 05-N-Plot 11	clone; clone_lib	roots	NO	Bouteloua gracilis (blue grama)	YES	USA	USA: New Mexico	NO	NO	26	05	2005	1	NO	ITSGB	NO	EU144391.1	NO	NO	NO	28	03	2008	Porras-Alfaro,A., Herrera,J., Sinsabaugh,R.L., Odenbach,K.J., Lowrey,T. and Natvig,D.O.	Novel root fungal consortium associated with a dominant desert grass	Appl. Environ. Microbiol. 74 (9), 2805-2813	2008	ITS1-F	NO	ITS4	NO	NO	NO	NO	NO	NO	NO	NO	NO
NO	uncultured fungus	NO	NO	NOU	NOU	NO	NO	NO	NO	R11M5c24P; May 05-N-Plot 11	clone; clone_lib	roots	NO	Bouteloua gracilis (blue grama)	YES	USA	USA: New Mexico	NO	NO	26	05	2005	1	NO	ITSGB	NO	EU144404.1	NO	NO	NO	28	03	2008	Porras-Alfaro,A., Herrera,J., Sinsabaugh,R.L., Odenbach,K.J., Lowrey,T. and Natvig,D.O.	Novel root fungal consortium associated with a dominant desert grass	Appl. Environ. Microbiol. 74 (9), 2805-2813	2008	ITS1-F	NO	ITS4	NO	NO	NO	NO	NO	NO	NO	NO	NO
NO	uncultured fungus	NO	NO	NOU	NOU	NO	NO	NO	NO	R11M5c28P; May 05-N-Plot 11	clone; clone_lib	roots	NO	Bouteloua gracilis (blue grama)	YES	USA	USA: New Mexico	NO	NO	26	05	2005	1	NO	ITSGB	NO	EU144408.1	NO	NO	NO	28	03	2008	Porras-Alfaro,A., Herrera,J., Sinsabaugh,R.L., Odenbach,K.J., Lowrey,T. and Natvig,D.O.	Novel root fungal consortium associated with a dominant desert grass	Appl. Environ. Microbiol. 74 (9), 2805-2813	2008	ITS1-F	NO	ITS4	NO	NO	NO	NO	NO	NO	NO	NO	NO
NO	uncultured fungus	NO	NO	NOU	NOU	NO	NO	NO	NO	R11M5c29P; May 05-N-Plot 11	clone; clone_lib	roots	NO	Bouteloua gracilis (blue grama)	YES	USA	USA: New Mexico	NO	NO	26	05	2005	1	NO	ITSGB	NO	EU144409.1	NO	NO	NO	28	03	2008	Porras-Alfaro,A., Herrera,J., Sinsabaugh,R.L., Odenbach,K.J., Lowrey,T. and Natvig,D.O.	Novel root fungal consortium associated with a dominant desert grass	Appl. Environ. Microbiol. 74 (9), 2805-2813	2008	ITS1-F	NO	ITS4	NO	NO	NO	NO	NO	NO	NO	NO	NO
NO	uncultured fungus	NO	NO	NOU	NOU	NO	NO	NO	NO	R11M5c50P; May 05-N-Plot 11	clone; clone_lib	roots	NO	Bouteloua gracilis (blue grama)	YES	USA	USA: New Mexico	NO	NO	26	05	2005	1	NO	ITSGB	NO	EU144433.1	NO	NO	NO	28	03	2008	Porras-Alfaro,A., Herrera,J., Sinsabaugh,R.L., Odenbach,K.J., Lowrey,T. and Natvig,D.O.	Novel root fungal consortium associated with a dominant desert grass	Appl. Environ. Microbiol. 74 (9), 2805-2813	2008	ITS1-F	NO	ITS4	NO	NO	NO	NO	NO	NO	NO	NO	NO
NO	uncultured fungus	NO	NO	NOU	NOU	NO	NO	NO	NO	R11M5c51P; May 05-N-Plot 11	clone; clone_lib	roots	NO	Bouteloua gracilis (blue grama)	YES	USA	USA: New Mexico	NO	NO	26	05	2005	1	NO	ITSGB	NO	EU144434.1	NO	NO	NO	28	03	2008	Porras-Alfaro,A., Herrera,J., Sinsabaugh,R.L., Odenbach,K.J., Lowrey,T. and Natvig,D.O.	Novel root fungal consortium associated with a dominant desert grass	Appl. Environ. Microbiol. 74 (9), 2805-2813	2008	ITS1-F	NO	ITS4	NO	NO	NO	NO	NO	NO	NO	NO	NO
NO	uncultured fungus	NO	NO	NOU	NOU	NO	NO	NO	NO	R11M5c54P; May 05-N-Plot 11	clone; clone_lib	roots	NO	Bouteloua gracilis (blue grama)	YES	USA	USA: New Mexico	NO	NO	26	05	2005	1	NO	ITSGB	NO	EU144437.1	NO	NO	NO	28	03	2008	Porras-Alfaro,A., Herrera,J., Sinsabaugh,R.L., Odenbach,K.J., Lowrey,T. and Natvig,D.O.	Novel root fungal consortium associated with a dominant desert grass	Appl. Environ. Microbiol. 74 (9), 2805-2813	2008	ITS1-F	NO	ITS4	NO	NO	NO	NO	NO	NO	NO	NO	NO
NO	uncultured fungus	NO	NO	NOU	NOU	NO	NO	NO	NO	R11M5c6P; May 05-N-Plot 11	clone; clone_lib	roots	NO	Bouteloua gracilis (blue grama)	YES	USA	USA: New Mexico	NO	NO	26	05	2005	1	NO	ITSGB	NO	EU144452.1	NO	NO	NO	28	03	2008	Porras-Alfaro,A., Herrera,J., Sinsabaugh,R.L., Odenbach,K.J., Lowrey,T. and Natvig,D.O.	Novel root fungal consortium associated with a dominant desert grass	Appl. Environ. Microbiol. 74 (9), 2805-2813	2008	ITS1-F	NO	ITS4	NO	NO	NO	NO	NO	NO	NO	NO	NO
NO	uncultured fungus	NO	NO	Phallales	Phallaceae	NO	NO	NO	NO	BogITS4_54	clone	heavy metal-contaminated soil	NO	NO	YES	Austria	NO	NO	NO	NO	NO	NO	1	NO	ITSGUB	SH1524985.08FU	FJ197936.1	NO	NO	NO	30	09	2009	Oberkofler,I. and Peintner,U.	Another view of soil mycota: soil washing - an effective method for exclusion of spore banks from soil clone libraries	UNP	UNP	ITS1	NO	ITS4	NO	NO	NO	NO	NO	NO	NO	NO	NO
NO	uncultured fungus	NO	NO	Phallales	Phallaceae	NO	NO	NO	NO	L042881-122-061-G04	clone	air filter sample	NO	NO	YES	NO	NO	NO	NO	NO	NO	NO	1	NO	ITSGUB	SH1524985.08FU	GQ999338.1	NO	NO	NO	30	09	2010	Frohlich-Nowoisky,J., Despres,V.R. and Poschl,U.	Global atmospheric diversity of fungi: Asco- and Basidiomycota in continental and marine air	UNP	UNP	NO	NO	NO	NO	NO	NO	NO	NO	NO	NO	NO	NO
NO	uncultured fungus	NO	NO	NOU	NOU	NO	NO	NO	NO	L049818C05	clone	air filter sample	NO	NO	YES	NO	NO	NO	NO	NO	NO	NO	1	NO	ITSGB	NO	JX136586.1	NO	NO	NO	06	10	2014	Huffman,J.A., Prenni,A.J., DeMott,P.J., Pohlker,C., Mason,R.H., Robinson,N.H., Froehlich-Nowoisky,J., Tobo,Y., Despres,V.R., Garcia,E., Gochis,D.J., Harris,E., Mueller-Germann,I., Ruzene,C., Schmer,B., Sinha,B., Day,D.A., Andreae,M.O., Jimenez,J.L., Gallagher,M., Kreidenweis,S.M., Bertram,A.K. and Poeschl,O.	High concentrations of biological aerosol particles and ice nuclei during and after rain	Atmos Chem Phys 13, 6151-6164	2013	NO	NO	NO	NO	NO	NO	NO	NO	NO	NO	NO	NO
NO	uncultured fungus	NO	NO	NOU	NOU	NO	NO	NO	NO	ITS2_226	clone	soil from the Erken lake area	NO	NO	YES	Sweden	NO	NO	NO	NO	10	2009	1	NO	ITSGB	NO	JX915596.1	NO	NO	NO	08	12	2012	Monard,C., Gantner,S. and Stenlid,J.	Utilizing ITS1 and ITS2 to study environmental fungal diversity using pyrosequencing	FEMS Microbiol. Ecol. 84 (1), 165-175	2013	NO	NO	NO	NO	NO	NO	NO	NO	NO	NO	NO	NO
NO	uncultured fungus	NO	NO	NOU	NOU	NO	NO	NO	NO	CMH156	clone	house dust	NO	NO	YES	USA	USA: Missouri, Kansas City	NO	NO	NO	NO	NO	1	NO	ITSGB	NO	KF800247.1	NO	NO	NO	12	01	2014	Rittenour,W.R., Ciaccio,C.E., Barnes,C.S., Kashon,M.L., Lemons,A.R., Beezhold,D.H. and Green,B.J.	Internal transcribed spacer rRNA gene sequencing analysis of fungal diversity in Kansas City indoor environments	Environ Sci Process Impacts 16 (1), 33-43	2013	NO	NO	NO	NO	NO	NO	NO	NO	NO	NO	NO	NO
NO	uncultured fungus	NO	NO	Phallales	Phallaceae	NO	NO	NO	NO	1201-10	clone	soil	NO	NO	YES	NO	NO	NO	NO	NO	NO	NO	1	NO	ITSGUB	SH1524985.08FU	KM374377.1	NO	NO	NO	26	11	2014	Johnson,J., Evans,C., Brown,N., Skeates,S., Watkinson,S. and Bass,D.	Molecular analysis shows that soil fungi from ancient semi-natural woodland exist in sites converted to non-native conifer plantations	Forestry (Lond) (2015) In press	2015	NO	NO	NO	NO	NO	NO	NO	NO	NO	NO	NO	NO
NO	uncultured fungus	NO	NO	NOU	NOU	NO	NO	NO	NO	Puerto_Rico_OTULB_4988	clone	soil	NO	NO	YES	Puerto Rico	NO	NO	NO	NO	NO	NO	1	NO	ITSGB	NO	KT242680.1	NO	NO	NO	11	01	2016	Urbina,H., Scofield,D.G., Cafaro,M. and Rosling,A.	DNA-metabarcoding uncovers the diversity of soil-inhabiting fungi in the tropical island of Puerto Rico	bioRxivorg, 025668	2016	NO	NO	NO	NO	NO	NO	NO	NO	NO	NO	NO	NO
NO	uncultured fungus	NO	NO	NOU	NOU	NO	NO	NO	NO	FMOTU_2634	clone	soil	NO	NO	YES	Scotland	NO	NO	NO	NO	NO	NO	1	NO	ITSGB	NO	KU062393.1	NO	NO	NO	12	12	2016	Herrmann,A., Kainiemi,V., Rosling,A., Urbina,H., Boye,K. and Fransson,P.	Linking bioenergetics to microbial communities along a Scots Pine stand age gradient	UNP	UNP	NO	NO	NO	NO	NO	NO	NO	NO	NO	NO	NO	NO
NO	uncultured fungus	NO	NO	NOU	NOU	NO	NO	NO	NO	948	clone	soil	NO	NO	YES	USA	USA: Illinois, Champaign County	NO	NO	NO	04	2012	1	NO	ITSGB	NO	KX193369.1	NO	NO	NO	21	12	2016	Beck,A.M., Dawson,J.O. and Yannarell,A.C.	Linkages between potential root-bound symbionts and non-symbiotic soil microbes in the alder and birch rhizosphere	UNP	UNP	NO	NO	NO	NO	NO	NO	NO	NO	NO	NO	NO	NO
NO	uncultured fungus	NO	NO	NOU	NOU	NO	NO	NO	NO	1011	clone	soil	NO	NO	YES	USA	USA: Illinois, Champaign County	NO	NO	NO	04	2012	1	NO	ITSGB	NO	KX193432.1	NO	NO	NO	21	12	2016	Beck,A.M., Dawson,J.O. and Yannarell,A.C.	Linkages between potential root-bound symbionts and non-symbiotic soil microbes in the alder and birch rhizosphere	UNP	UNP	NO	NO	NO	NO	NO	NO	NO	NO	NO	NO	NO	NO
NO	uncultured fungus	NO	NO	NOU	NOU	NO	NO	NO	NO	2152	clone	soil	NO	NO	YES	USA	USA: Illinois, Champaign County	NO	NO	NO	04	2012	1	NO	ITSGB	NO	KX194573.1	NO	NO	NO	21	12	2016	Beck,A.M., Dawson,J.O. and Yannarell,A.C.	Linkages between potential root-bound symbionts and non-symbiotic soil microbes in the alder and birch rhizosphere	UNP	UNP	NO	NO	NO	NO	NO	NO	NO	NO	NO	NO	NO	NO
NO	uncultured fungus	NO	NO	NOU	NOU	NO	NO	NO	NO	3084	clone	soil	NO	NO	YES	USA	USA: Illinois, Champaign County	NO	NO	NO	04	2012	1	NO	ITSGB	NO	KX195505.1	NO	NO	NO	21	12	2016	Beck,A.M., Dawson,J.O. and Yannarell,A.C.	Linkages between potential root-bound symbionts and non-symbiotic soil microbes in the alder and birch rhizosphere	UNP	UNP	NO	NO	NO	NO	NO	NO	NO	NO	NO	NO	NO	NO
NO	uncultured fungus	NO	NO	NOU	NOU	NO	NO	NO	NO	OTU_278	clone	Pinus radiata forest roots and soils	NO	NO	YES	New Zealand	NO	NO	NO	NO	07	2012	1	NO	ITSGB	NO	KX222040.1	NO	NO	NO	01	06	2017	Addison,S.L., Webb,K., Smaill,S.J. and Menkis,A.	Forest site drives diversity and composition of ectomycorrhizal communities associated with Pinus radiata	UNP	UNP	NO	NO	NO	NO	NO	NO	NO	NO	NO	NO	NO	NO
NO	uncultured fungus	NO	NO	NOU	NOU	NO	NO	NO	NO	3980_679	clone	NO	NO	Pinus sylvestris	YES	Lithuania	NO	NO	NO	NO	NO	NO	1	NO	ITSGB	NO	MN902853.1	NO	NO	NO	12	01	2020	Lynikiene,J., Marciulyniene,D., Marciulynas,A., Gedminas,A., Vaiciukyne,M. and Menkis,A.	Managed and Unmanaged Pinus sylvestris Forest Stands Harbour Similar Diversity and Composition of the Phyllosphere and Soil Fungi	Microorganisms 8 (2), 259	2020	NO	NO	NO	NO	NO	NO	NO	NO	NO	NO	NO	NO
NO	uncultured fungus	NO	NO	NOU	NOU	NO	NO	NO	NO	xj2018073006	isolate	garden	NO	NO	YES	China	China: Xinjiang	NO	NO	30	07	2018	1	NO	ITSGB	NO	MT260887.1	NO	NO	NO	10	08	2020	Yuan,J.-l.	Direct Submission	NO	NO	ITS1	tccgtaggtgaacctgcgg	ITS4	tcctccgcttattgatatgc	NO	NO	NO	NO	NO	NO	NO	NO
NO	uncultured fungus	NO	NO	NOU	NOU	NO	NO	NO	NO	3991_197	clone	NO	NO	Quercus robur	YES	Sweden	NO	NO	NO	NO	NO	NO	1	NO	ITSGB	NO	MT265977.1	NO	NO	NO	05	04	2020	Menkis,A., Redr,D., Bengtsson,V., Hedin,J., Niklasson,M., Norden,B. and Dahlberg,A.	Endophytes of living oak trunks dominate fungal communities in six year-old wounds	UNP	UNP	NO	NO	NO	NO	NO	NO	NO	NO	NO	NO	NO	NO
NO	uncultured Phallaceae	Phallales	Phallaceae	NOU	NOU	NO	NO	NO	NO	OTU 1004	clone	seedling stem	NO	Hevea nitida	YES	Peru	NO	NO	NO	NO	NO	NO	1	NO	ITSG	NO	MK762190.1	NO	NO	NO	20	09	2019	Skaltsas,D.N., Badotti,F., Vaz,A.B.M., Silva,F.F.D., Gazis,R., Wurdack,K., Castlebury,L., Goes-Neto,A. and Chaverri,P.	Exploration of stem endophytic communities revealed developmental stage as one of the drivers of fungal endophytic community assemblages in two Amazonian hardwood genera	Sci Rep 9 (1), 12685	2019	NO	NO	NO	NO	NO	NO	NO	NO	NO	NO	NO	NO
NO	uncultured Phallaceae	Phallales	Phallaceae	NOU	NOU	NO	NO	NO	NO	OTU 1006	clone	seedling stem	NO	Hevea nitida	YES	Peru	NO	NO	NO	NO	NO	NO	1	NO	ITSG	NO	MK762191.1	NO	NO	NO	20	09	2019	Skaltsas,D.N., Badotti,F., Vaz,A.B.M., Silva,F.F.D., Gazis,R., Wurdack,K., Castlebury,L., Goes-Neto,A. and Chaverri,P.	Exploration of stem endophytic communities revealed developmental stage as one of the drivers of fungal endophytic community assemblages in two Amazonian hardwood genera	Sci Rep 9 (1), 12685	2019	NO	NO	NO	NO	NO	NO	NO	NO	NO	NO	NO	NO
NO	uncultured Phallaceae	Phallales	Phallaceae	NOU	NOU	NO	NO	NO	NO	OTU 619	clone	seedling stem	NO	Micrandra spruceana	YES	Peru	NO	NO	NO	NO	NO	NO	1	NO	ITSG	NO	MK762192.1	NO	NO	NO	20	09	2019	Skaltsas,D.N., Badotti,F., Vaz,A.B.M., Silva,F.F.D., Gazis,R., Wurdack,K., Castlebury,L., Goes-Neto,A. and Chaverri,P.	Exploration of stem endophytic communities revealed developmental stage as one of the drivers of fungal endophytic community assemblages in two Amazonian hardwood genera	Sci Rep 9 (1), 12685	2019	NO	NO	NO	NO	NO	NO	NO	NO	NO	NO	NO	NO
NO	uncultured Pleosporales	Pleosporales	NO	NOU	NOU	NO	NO	NO	NO	soil 6132	isolate	soil	NO	NO	YES	NO	NO	NO	NO	NO	NO	NO	1	NO	ITSGB	NO	MF487331.1	NO	NO	NO	05	10	2017	van Agtmaal,M.	Direct Submission	NO	NO	NO	NO	NO	NO	NO	NO	NO	NO	NO	NO	NO	NO
Xylophallus	Xylophallus clavatus	Phallales	Phallaceae	NO	NO	NO	USJ	USJ-28095	specimen_voucher	NO	NO	NO	NO	NO	NO	NO	NO	NO	NO	NO	NO	NO	1	NO	NO	NO	NO	NO	NO	NO	NO	NO	NO	NO	NO	NO	NO	NO	NO	NO	NO	MH020744.1	NO	NO	NO	NO	18	12	2018
Xylophallus	Xylophallus xylogenus	Phallales	Phallaceae	NO	NO	NO	ICN	NO	specimen_voucher	CJL-120214-08 (ICN)	specimen_voucher	NO	NO	NO	NO	NO	NO	NO	NO	NO	NO	NO	2	NO	NO	NO	NO	NO	NO	NO	NO	NO	NO	NO	NO	NO	NO	NO	NO	NO	NO	KF783252.1	NO	NO	NO	NO	31	12	2015
Xylophallus	Xylophallus xylogenus	Phallales	Phallaceae	NO	NO	NO	CSU	CSU<USA-OK>:CLO 2820	specimen_voucher	CLO 2820	strain	NO	NO	NO	NO	Costa Rica	NO	NO	NO	31	07	1989	1	NO	NO	NO	NO	NO	NO	NO	NO	NO	NO	NO	NO	NO	NO	NO	NO	NO	NO	MK589801.1	NO	NO	NO	NO	04	04	2020
* Individual with different name in our concateneted tree. The names were changed in tree according to the current name recognized by their phylogenetic positioning.
** ITSG = only in GenBank; ITSGM= manual search in GenBank; ITSU= only in UNITE; ITSGU= in UNITE and GenBank, selected by GenBank automatic searches; ITSGUU= in UNITE and GenBank, no selected in GenBank automatic searches, incorporated after search in UNITE; ITSGUM= in UNITE and GenBank, no selected in GenBank automatic searches, manyally retrieved from GenBank; ITSGU= in UNITE and GenBank, no se…
[truncated: 74 more columns]

## Sheet: SuplTable02
Order	Species	Voucher number	ITS	nuc-LSU	mt-SSU	ATP6	RPB2	TEF1alfa
Hysterangiales	Hysterangium album	T15139	X	DQ218490	DQ218665	DQ218774	DQ218972	DQ219147
	Hysterangium membranaceum	T12836	X	DQ218498	DQ218673	DQ218782	DQ218985	DQ219160
	Hysterangium pterosporum	14171	JF908085	X	X	X	X	X
	Hysterangium pompholyx	17032	JF908086	X	X	X	X	X

## Sheet: SuplTable03
Genus	Scientific name	Voucher code	Acession_Version_number_ITS	Acession_Version_number_nuc-LSU	Acession_Version_number_mt-SSU	Acession_Version_number_ATP6	Acession_Version_number_RPB2	Acession_Version_number_TEF1-a
Abrachium	Abrachium floriforme	UFRN-Fungos 1481	NO	JF968440	NO	JF968438	JF968442	NO
	Aseroë arachnoidea	TMI 50070	NO	AF139943	NO	NO	NO	NO
Aseroe	Aseroë arachnoidea	INPA:256537	KJ764820	NO	NO	NO	NO	NO
Aseroe	Aseroë arachnoidea	SK 69 (TNS)	NO	KF783236	NO	NO	KF783216	NO
Aseroe	Aseroë coccinea	AMH 9967	MK541641	NO	NO	NO	NO	NO
Aseroe	Aseroë coccinea	VBF01	MK541642	NO	NO	NO	NO	NO
Aseroe	Aseroë rubra	KUO_02071201_GA	NO	MK598833	MK652754	NO	NO	NO
Aseroe	Aseroë rubra	OSC122632	NO	DQ218625	NO	DQ218914	DQ219082	DQ219261
	Blumenavia baturitensis	UFRN-Fungos 1943 or UFRN:Fungos:1943	MG817726	MG817734	NO	MH061925	MH061934	MH061943
Blumenavia	Blumenavia baturitensis	UFRN-Fungos 2868 or UFRN:Fungos:2868	MG817725	MG817733	NO	MH061924	MH061933	MH061942
	Blumenavia crucis-hellenicae	ICN 177268 or ICN<BRA>:177268	NO	MG817727	NO	MH061920	MH061926	MH061935
	Blumenavia crucis-hellenicae	ICN 177269 or ICN<BRA>:177269	MG817717	MG817728	NO	MH061921	MH061927	NO
	Blumenavia heroica	XAL E. Gándara 1455 or XAL:E.Gandara 1455	MG817721	NO	NO	NO	MH061930	MH061939
Blumenavia	Blumenavia heroica	XAL S.Chacon 5257a or XAL:S.Chacon 5257a	MG817720	MG817731	NO	NO	MH061929	MH061938
Blumenavia	Blumenavia rhacodes	ICN 176968	MG817718	MG817729	NO	MH061922	NO	MH061936
Blumenavia	Blumenavia rhacodes	ICN 177266 or ICN<BRA>:177266	MG817719	MG817730	NO	MH061923	MH061928	MH061937
	Blumenavia toribiotalpaensis	BPI 870955 or BPI:870955	MG817724	MG817732	NO	NO	MH061932	MH061941
Blumenavia	Blumenavia toribiotalpaensis	IBUG 456 or IBUG:456	MG817723	NO	NO	NO	MH061931	MH061940
	Clathrus archeri	C_A001	KP688375	KP688382	NO	NO	NO	NO
	Clathrus archeri	C_A002	KP688376	KP688383	NO	NO	NO	NO
	Clathrus archeri	C_A003	KP688377	KP688384	NO	NO	NO	NO
	Clathrus archeri	C_A004	KP688378	KP688385	NO	NO	NO	NO
	Clathrus archeri	GEL5392	NO	AJ406479	NO	NO	NO	NO
	Clathrus archeri	MICH:KUO 11091301	NO	MK598834	NO	NO	NO	NO
	Clathrus archeri	PDD:105302	MH380189	MH375681	NO	NO	NO	NO
	Clathrus archeri	REB2182	NO	DQ218624	DQ218750	DQ218913	DQ219081	DQ219260
	Clathrus chrysomycelinus	PDD75096	NO	DQ218626	NO	DQ218915	DQ219083	DQ219262
	Clathrus columnatus	LTP 257 (ICN)	NO	KF783239	NO	KF783255	KF783219	NO
Clathrus	Clathrus columnatus	LTP 39 (ICN)	NO	KF783238	NO	KF783254	KF783218	NO
Clathrus	Clathrus delicatus	KH-TH09-091 (TNS)	MF506820	KF783240	NO	KF783256	KF783220	NO
Clathrus	Clathrus natalensis	UFRN 2948 or UFRN-Fungos 2948	MH107232	MH107235	NO	MK035869	MK035870	NO
Clathrus	Clathrus ruber	OSC79910	NO	NO	NO	DQ218916	DQ219084	NO
Clathrus	Claustula fischeri	OSC122661	NO	NO	NO	NO	DQ219085	DQ219263
Clathrus	Claustula fischeri	REB2326	NO	NO	DQ218751	NO	DQ219086	DQ219264
Clathrus	Colus hirudinosus	UC 955042	NO	MK607412	NO	NO	NO	NO
Dictyophora	Dictyophora duplicata	OSC38819	NO	DQ218481	DQ218656	DQ218765	DQ219087	DQ219265
Dictyophora	Dictyophora indusiata	ASI 32003	AF324157	NO	NO	NO	NO	NO
Dictyophora	Dictyophora indusiata	ASI 32005	AF324158	NO	NO	NO	NO	NO
Dictyophora	Dictyophora phalloidea	ATCC 64927	AF324162	NO	NO	NO	NO	NO
Dictyophora	Dictyophora rubrovolvata	YZS033	KF939499	NO	NO	NO	NO	NO
Dictyophora	Dictyophora rubrovolvata	YZS035	KF939500	NO	NO	NO	NO	NO
Gastrosporium	Gastrosporium gossypinum	Kasuya B2306	MN954699	MN954695	NO	NO	NO	NO
Gastrosporium	Gastrosporium gossypinum	TNS-F-79676; Kasuya B2324	MN954700	MN954696	NO	NO	NO	NO
	Gastrosporium simplex	W#2768	NO	AF518618	NO	NO	NO	NO
Gastrosporium	Gastrosporium simplex	S-F-21795	NO	KF783242	NO	KF783258	KF783222	NO
Gelopellis	Gelopellis macrospora	BAFC30373	NO	DQ218629	NO	NO	NO	DQ219268
Gelopellis	Gelopellis sp.	H4397	NO	DQ218630	DQ218754	DQ218919	DQ219090	DQ219269
	Ileodictyon cibarium	OSC122734	NO	DQ218633	DQ218756	DQ218922	DQ219093	NO
Ileodictyon	Ileodictyon cibarium	OSC107652	NO	AY574641	AY574715	AY574783	NO	NO
Ileodictyon	Ileodictyon gracile	MEL2024221	NO	DQ218634	NO	DQ218923	DQ219094	DQ219271
Ileodictyon	Ileodictyon gracile	MEL2054561	NO	DQ218636	NO	DQ218925	DQ219096	DQ219273
	Itajahya rosea	It	MN135577	MN134400	NO	NO	NO	NO
	Itajahya rosea	UFRN-Fungos 1001	MG678532	NO	NO	MG678560	NO	NO
Itajahya	Itajahya rosea	UFRN-Fungos 535	NO	JF968441	NO	JF968439	NO	NO
Jansia	Jansia boninensis	KH-JPN10-705 (TNS)	MF447822	KF783243	NO	KF783259	KF783223	NO
Jansia	Jansia boninensis	KH-JPN13-425	MF447812	NO	NO	NO	NO	NO
Kjeldsenia	Kjeldsenia aureispora	OSC56970	NO	DQ218637	NO	NO	DQ219097	DQ219274
Laternea	Laternea triscapa	OSC122864	NO	DQ218640	DQ218758	DQ218928	DQ219099	DQ219275
Lysurus	Lysurus borealis	OSC39531	NO	DQ218641	NO	DQ218929	DQ219100	DQ219276
Lysurus	Lysurus cruciatus	MLHC-296	KY494890	KY494902	NO	KY494877	KY494866	NO
Lysurus	Lysurus mokusin	MB02012	NO	DQ218507	DQ218682	DQ218791	DQ219101	DQ219277
Lysurus	Lysurus mokusin	KH-TBG12-053 (TNS)	NO	KF783244	NO	KF783260	KF783224	NO
Lysurus	Lysurus mokusin	KH-TBG12-060 (TNS)	NO	KF783245	NO	KF783261	KF783225	NO
Lysurus	Lysurus sp.	TNS-F-15676	KY494891	KY494904	NO	KY494879	KY494868	NO
Lysurus	Lysurus sp.	TNS-F-15681	KY494892	KY494905	NO	KY494880	KY494869	NO
Lysurus	Lysurus sphaerocephalum	MLHC-232	NO	KY494900	NO	KY494875	KY494865	NO
Lysurus	Lysurus sphaerocephalum	MLHC 442	NO	KY494903	NO	KY494878	KY494867	NO
Mutinus	Mutinus albotruncatus	UFRN-Fungos 2025	MF447826	KT183493	NO	KT183490	NO	NO
Mutinus	Mutinus bambusinus	KH-TBG11-449 (TNS)	MF447820	NO	NO	KF783263	KF783228	NO
Mutinus	Mutinus caninus	RE21118	MF447827	NO	NO	NO	NO	NO
Mutinus	Mutinus elegans	MCA_4722_LA	NO	MK602336	MK652748	NO	NO	NO
Mutinus	Mutinus elegans	KUO_05170701_IL	NO	MK602337	MK652749	NO	NO	NO
Mutinus	Mutinus fleischeri	INPA240012	MF447828	KT183495	NO	NO	NO	NO
Mutinus	Mutinus ravenelii	TU117012	UDB018842 | 117012	NO	NO	NO	NO	NO
Mutinus	Mutinus ravenelii	TU118578	UDB019437 | 118578	NO	NO	NO	NO	NO
	Mutinus verrucosus	UFRN-Fungos 2026	MF447811	MF447809	NO	NO	NO	NO
Mutinus	Mutinus verrucosus	UFRN-Fungos 2803	MF447810	MF447808	NO	NO	NO	NO
	Phallales sp.	UFRN:fungos 1889	NO	LT009409	NO	LT009412	NO	NO
NO	Phallales sp.	UFRN:fungos 1890	NO	LT009408	NO	LT009411	NO	NO
Phallobata	Phallobata alba	PDD 76197	NO	DQ218642	NO	DQ218930	DQ219103	DQ219278
Phallus	Phallus atrovolvatus	INPA240016	MG678531	MG678470	NO	MG678559	NO	NO
Phallus	Phallus atrovolvatus	MEL:2382871	KP012745	NO	NO	NO	NO	NO
Phallus	Phallus cinnabarinus	INPA255835	KJ764821	MG678471	NO	MG678561	NO	NO
Phallus	Phallus cinnabarinus	INPA255836	MG678533	MG678472	NO	MG678562	NO	NO
Phallus	Phallus costatus	MB02040	NO	DQ218513	DQ218688	DQ218797	DQ219104	DQ219279
Phallus	Phallus denigricans	INPA272383	MG678486	MG678455	NO	MG678541	NO	NO
Phallus	Phallus denigricans	UFRN-Fungos 2805	MG678485	MG678454	NO	NO	NO	NO
Phallus	Phallus echinovolvatus	ASI 32002	AF324164.2	NO	NO	NO	NO	NO
Phallus	Phallus echinovolvatus	TNS-F-34480	MF372137	MF372129	NO	NO	NO	NO
Phallus	Phallus flavocostatus	RE2004	MG678524	MG678467	NO	MG678556	NO	NO
	Phallus galericulatus	KSRF-0014	MF506819	MH168327	NO	MH175196	NO	NO
Phallus	Phallus galericulatus	sporocarp3	NO	KR071852	NO	KR071849	NO	NO
	Phallus hadriani	KH11092003-1; AFTOL-ID 683	DQ404385	AY885165	NO	NO	DQ408114	DQ435792
	Phallus hadriani	OSC107658	NO	DQ218514	DQ218689	DQ218798	DQ219044	DQ219222
Phallus	Phallus hadriani	TNS voucher Kasuya B2045	KP222542	KP222544	NO	NO	NO	NO
Phallus	Phallus hadriani	TNS-F-70034	NO	KU516105	NO	NO	NO	NO
Phallus	Phallus hadriani	TNS-F-70036	KU516100	KU516107	NO	NO	NO	NO
Phallus	Phallus haitangensis	HKAS 88193	KU705382	NO	NO	NO	NO	NO
Phallus	Phallus impudicus	OSC107655	NO	AY574642	AY574716	AY574784	NO	NO
Phallus	Phallus impudicus	KH-TGB11-1034 (TNS)	NO	KF783249	NO	KF783265	NO	NO
Phallus	Phallus indusiatus	INPA 264930	MG678499	MG678462	NO	MG678549	NO	NO
Phallus	Phallus indusiatus	INPA 264931	MG678500	MG678463	NO	MG678550	NO	NO
	Phallus luteus	GDGM 26326	MT261850	MT261793	NO	NO	NO	NO
Phallus	Phallus luteus	GDGM 49261	MT261852	MT226920	NO	NO	NO	NO
Phallus	Phallus mengsongensis	HKAS:78343	KF052624	NO	NO	NO	NO	NO
Phallus	Phallus mengsongensis	HKAS:78345	KF052625	NO	NO	NO	NO	NO
Phallus	Phallus multicolor	MEL1054289	NO	DQ218628	DQ218753	DQ218918	DQ219089	DQ219267
Phallus	Phallus purpurascens	SINOP26; AB5347-1	MG678488	MG678457	NO	MG678543	NO	NO
Phallus	Phallus purpurascens	UFRN-Fungos 2808	MG678487	MG678456	NO	MG678542	NO	NO
Phallus	Phallus ravenelii	CUW s.n.	NO	DQ218515	DQ218690	DQ218799	DQ219105	DQ219280
Phallus	Phallus squamulosus	UFRN-Fungos 2806	MG678497	NO	NO	MG678547	NO	NO
Phallus	Phallus ultraduplicatus	HMAS:253050	KJ591584	KJ591586	NO	NO	NO	NO
Phallus	Phallus ultraduplicatus	HMAS 253051	KJ591585	KJ591587	NO	NO	NO	NO
Phallus	Phlebogaster laurisylvicola	CUP1289	NO	DQ218643	NO	NO	NO	DQ219281
Protubera	Protubera beijingensis	ZRL 20171200	NO	MG430511	NO	MG430514	MG430517	NO
Protubera	Protubera borealis	OKM21898	NO	DQ218516	DQ218691	DQ218800	DQ219106	DQ219282
Protubera	Protubera hautuensis	OSC59673	NO	DQ218517	DQ218692	DQ218801	DQ219039	DQ219218
Protubera	Protubera jamaicensis	T28248	NO	DQ218647	DQ218760	DQ218933	DQ219110	DQ219286
Protubera	Protubera maracuja	Garido2550A	NO	DQ218518	DQ218693	DQ218802	DQ219111	DQ219287
	Protubera maracuja	ICN-LTP284	NO	KC808514	NO	KC808516	KF783232	NO
	Protubera nipponica	OSC122862	NO	DQ218638	NO	DQ218926	DQ219098	NO
Protubera	Protubera nipponica	KH-JPN11-511 (TNS)	NO	KF783251	NO	KF783268	KF783234	NO
Protubera	Protubera nothofagi	OSC59699	NO	AY574644	AY574718	AY574786	DQ219040	DQ219219
Protubera	Protubera parvispora	OSC59689	NO	DQ218648	NO	DQ218934	DQ219112	DQ219288
	Protubera sabulonensis	BMDLU 20152020	NO	MG430512	NO	MG430515	MG430518	NO
	Protubera sabulonensis	BMDLU 20152015	NO	MG430513	NO	MG430516	MG430519	NO
	Protubera sabulonensis	T12737	NO	DQ218649	NO	DQ218935	DQ219113	DQ219289
	Pseudocolus fusiformis	KUO_09231101_IN	NO	MK598831	MK652753	NO	NO	NO
	Pseudocolus fusiformis	SDBR-CMUNK0422	MK953933	MK952144	NO	NO	NO	NO
	Pseudocolus fusiformis	SDBR-CMUNK0423	MK953935	MK953814	NO	NO	NO	NO
	Pseudocolus fusiformis	DSH 96-033	NO	AF518641	AF026666	NO	NO	NO
	Pseudocolus fusiformis	YU013	MH187574	MH187573	NO	NO	NO	NO
Trappea	Trappea darkeri	OSC65085	NO	DQ218651	NO	DQ218938	DQ219116	DQ219292
Trappea	Trappea phillipsii	OSC 56042	NO	DQ218522	DQ218697	DQ218807	DQ219042	NO
Trappea	Trappea pinyonensis	AHF530	NO	DQ218597	NO	DQ218884	DQ219043	DQ219221
Xylophallus	Xylophallus clavatus	USJ-28095	NO	MH020744	NO	NO	NO	NO
Xylophallus	Xylophallus xylogenus	CJL-120214-08 (ICN)	NO	KF783252	NO	NO	KF783235	NO
	Hysterangium album	T15139	X	DQ218490	DQ218665	DQ218774	DQ218972	DQ219147
	Hysterangium membranaceum	T12836	X	DQ218498	DQ218673	DQ218782	DQ218985	DQ219160

## Sheet: SuplTable04
Scientific name	Voucher	Reference of locality	Genus	Collection country	All locality (NO=without information)
Abrachium floriforme	UFRN-Fungos 1481	Cabral et al., 2012	Abrachium	Brazil	Brazil:Rio Grande do Norte State, Natal, Parque Estadual Dunas do Natal
Aseroë arachnoidea	INPA:256537	Cabral et al., 2015	Aseroë	Brazil	BRAZIL. Amazonas: Careiro, Purupuru community
Aseroë arachnoidea	SK 69 (TNS)	Trierveiler-Pereira et al., 2014	Aseroë	Japan	NO
Aseroë arachnoidea	TMI50070	Trierveiler-Pereira et al., 2014	Aseroë	Japan	NO
Aseroë coccinea	AMH 9967	Bobade et al., 2020	Aseroë	India	India: Khandobacha Mal, Rajgad foothills, Pune, MH
Aseroë coccinea	VBF01	Bobade et al., 2020	Aseroë	India	India: Khandobacha Mal, Rajgad foothills, Pune, MH
Aseroë rubra	OSC122632	Trierveiler-Pereira et al., 2014	Aseroë	Australia	NO
Aseroë rubra	MICH:KUO 06291003	GenBank	Aseroë	USA	USA: North Carolina
Aseroë rubra	MICH:KUO 02071201	GenBank	Aseroë	USA	USA: Georgia
Aseroë sp.	KH-NC09-027 (TNS)	Trierveiler-Pereira et al., 2014	Aseroë	New Caledonia	NO
Blumenavia angolensis	JD772	Degreef et al., 2013	Blumenavia	Sao Tome and Principe	São Tomé
Blumenavia baturitensis	UFRN-Fungos 2868 or UFRN:Fungos:2868	Melanda et al., 2020	Blumenavia	Brazil	BRAZIL. Ceara´, Guaramiranga, APA do Maciço de Baturite´, Trilha dos Veadeiros
Blumenavia baturitensis	UFRN-Fungos 1943 or UFRN:Fungos:1943	Melanda et al., 2020	Blumenavia	Brazil	BRAZIL. Ceara´, Guaramiranga, APA do Maciço de Baturite´, Trilha dos Veadeiros
Blumenavia crucis-hellenicae	ICN 177268 or ICN<BRA>:177268	Melanda et al., 2020	Blumenavia	Brazil	Brazil:Rio Grande do Sul State, Sao Francisco de Paula, Centro de Pesquisa e Conservac¸ão da Natureza Pro´-Mata (CPCN Pro´-Mata)
Blumenavia crucis-hellenicae	ICN 177269 or ICN<BRA>:177269	Melanda et al., 2020	Blumenavia	Brazil	Brazil:Rio Grande do Sul State, Sao Francisco de Paula, Centro de Pesquisa e Conservac¸ão da Natureza Pro´-Mata (CPCN Pro´-Mata)
Blumenavia crucis-hellenicae	SMDB 15270	Melanda et al., 2020	Blumenavia	Brazil	Brazil:Rio Grande do Sul State, Sao Francisco de Paula, Centro de Pesquisa e Conservac¸ão da Natureza Pro´-Mata (CPCN Pro´-Mata)
Blumenavia heroica	XAL S.Chacon 5257a or XAL:S.Chacon 5257a	Melanda et al., 2020	Blumenavia	Brazil	MEXICO. Veracruz, Xalapa, Parque Ecolo´gico “Francisco Javier Clavijero”
Blumenavia heroica	XAL E. Gándara 1455 or XAL:E.Gandara 1455	Melanda et al., 2020	Blumenavia	Mexico	MEXICO. Veracruz, Xalapa, Parque Ecolo´gico “Francisco Javier Clavijero”
Blumenavia heroica	XAL D. Jarvio 778	Melanda et al., 2020	Blumenavia	Mexico	MEXICO. Veracruz, Xalapa, Parque Ecolo´gico “Francisco Javier Clavijero”
Blumenavia rhacodes	ICN 176968	Melanda et al., 2020	Blumenavia	Brazil	Rio Grande do Sul, Porto Alegre, Morro Santana,
Blumenavia rhacodes	ICN 177266 or ICN<BRA>:177266	Melanda et al., 2020	Blumenavia	Brazil	BRAZIL. Rio Grande do Sul, Porto Alegre, Campus Vale UFRGS
Blumenavia rhacodes	CLO_SN1_LA	Melanda et al., 2020	Blumenavia	USA	USA: Louisiana
Blumenavia rhacodes	MICH:KUO 02201201	Melanda et al., 2020	Blumenavia	USA	USA: Texas
Blumenavia toribiotalpaensis	IBUG 456 or IBUG:456	Melanda et al., 2020	Blumenavia	Mexico	MEXICO. Jalisco, Talpa de Allende, "Ojo de Agua del Cuervo oeste ao cumbre de los Arrastrados”
Blumenavia toribiotalpaensis	BPI 870955 or BPI:870955	Melanda et al., 2020	Blumenavia	Mexico	MEXICO. Jalisco, Talpa de Allende, "Ojo de Agua del Cuervo oeste ao cumbre de los Arrastrados”
Blumenavia sp.	S435	UNITE	Blumenavia	Argentina	NO
Clathrus archeri	REB2182	Trierveiler-Pereira et al., 2014	Clathrus	New Zealand	NO
Clathrus archeri	Champ-11	Perez-Izquierdo et al., 2017	Clathrus	France	France: Champenoux
Clathrus archeri	MICH:KUO 11091301	GenBank	Clathrus	France	NO
Clathrus archeri	ID PAN ID O14	Pietras et al., 2016	Clathrus	Poland	Poland, Siedlec
Clathrus archeri	ID 189978	Pietras et al., 2016	Clathrus	Poland	Poland, Kotkow
Clathrus archeri	ID 109932	Pietras et al., 2016	Clathrus	Poland	Poland, Nieborowice
Clathrus archeri	ID 46421	Pietras et al., 2016	Clathrus	Poland	Poland, Budy Glogowski
Clathrus archeri	ID 45775	Pietras et al., 2016	Clathrus	Poland	Poland, Huta Polanska
Clathrus archeri	345	Pietras et al., 2016	Clathrus	Poland	Poland, Osolin
Clathrus archeri	ID 45343	Pietras et al., 2016	Clathrus	Poland	Poland, Dobropole
Clathrus archeri	344	Pietras et al., 2016	Clathrus	Poland	Poland, Las Mokrzanki
Clathrus archeri	347	Pietras et al., 2016	Clathrus	Poland	Poland, Osolin
Clathrus archeri	C_A001	Pietras et al., 2016	Clathrus	Poland	Poland, Paszow
Clathrus archeri	C_A002	Pietras et al., 2016	Clathrus	Poland	Poland, Siedlec
Clathrus archeri	C_A003	Pietras et al., 2016	Clathrus	Poland	Poland, Swietnica
Clathrus archeri	C_A004	Pietras et al., 2016	Clathrus	Poland	Poland, Wieliczka
Clathrus archeri	C_A005	Pietras et al., 2016	Clathrus	Poland	Poland, Marwice
Clathrus archeri	C_A006	Pietras et al., 2016	Clathrus	Poland	Poland, Muchow
Clathrus archeri	C_A007	Pietras et al., 2016	Clathrus	Poland	Poland, Siedlec
Clathrus archeri	PDD: 105302	Pietras et al., 2016	Clathrus	New Zealand	New Zealand: Auckland
Clathrus archeri	REB2182	Pietras et al., 2016	Clathrus	New Zealand	NO
Clathrus chrysomycelinus	PDD75096	Trierveiler-Pereira et al., 2014	Clathrus	New Zealand	NO
Clathrus columnatus	CSU CLO 4992	GenBank	Clathrus	USA	USA: Texas
Clathrus columnatus	PUL F3989	GenBank	Clathrus	USA	USA: Louisiana
Clathrus columnatus	MICH:KUO 08291302	GenBank	Clathrus	USA	USA: Virgínia
Clathrus columnatus	MICH:KUO 09270601	GenBank	Clathrus	USA	USA: Illinois
Clathrus columnatus	LTP 39 (ICN)	Trierveiler-Pereira et al., 2014	Clathrus	Brazil	NO
Clathrus columnatus	LTP 257 (ICN)	Trierveiler-Pereira et al., 2014	Clathrus	Brazil	NO
Clathrus delicatus	KSRF-0015	GenBank	Clathrus	India	NO
Clathrus delicatus	KH-TH09-091 (TNS)	Trierveiler-Pereira et al., 2014	Clathrus	Thailand	NO
Clathrus natalensis	UFRN 2948 or UFRN-Fungos 2948	Crous et al., 2018a (V.41)	Clathrus	Brazil	Natal, Rio Grande do Norte, Natal, Centro de Biociências
Clathrus ruber	Mushroom Observer # 280061	GenBank	Clathrus	USA	USA: California, Oakland
Clathrus ruber	MICH:KUO 03291401	GenBank	Clathrus	USA	USA: California
Clathrus sp.	MICH:KUO 10031201	GenBank	Clathrus	USA	USA: Florida
Clathrus transvaalensis	MICH:KUO 03111401	GenBank	Clathrus	South Africa	NO
Claustula fischeri	OSC122661	Trierveiler-Pereira et al., 2014	Claustula	New Zealand	NO
Claustula fischeri	REB2326	Trierveiler-Pereira et al., 2014	Claustula	New Zealand	NO
Colus hirudinosus	UC 955042	GenBank	Colus	Israel	NO
Gastrosporium simplex	S-F21795	Trierveiler-Pereira et al., 2014	Gastrosporium	Spain	NO
Gastrosporium simplex	3961	GenBank	Gastrosporium	Hungary	NO
Gastrosporium gossypinum	INM<JPN>:2-87241	Kasuya et al., 2020	Gastrosporium	Japan	JAPAN: Ibaraki Prefecture, Kamisu, Hasaki
Gastrosporium gossypinum	TNS-F-79676	Kasuya et al., 2020	Gastrosporium	Japan	JAPAN: Ibaraki Prefecture, Kamisu, Hasaki
Gastrosporium gossypinum	TNS-F-79677	Kasuya et al., 2020	Gastrosporium	Japan	JAPAN: Ibaraki Prefecture, Kamisu, Hasaki
Gastrosporium gossypinum	TNS-F-79678	Kasuya et al., 2020	Gastrosporium	Japan	JAPAN: Ibaraki Prefecture, Kamisu, Hasaki
Gastrosporium gossypinum	TNS-F-79679	Kasuya et al., 2020	Gastrosporium	Japan	JAPAN: Ibaraki Prefecture, Kamisu, Hasaki
Gelopellis macrospora	BAFC30373	Trierveiler-Pereira et al., 2014	Gelopellis	Argentina	NO
Gelopellis sp.	H4397; LSU4-33; SSU4-14; ATP4-35; RPB4-45; EF4-46	Trierveiler-Pereira et al., 2014	Gelopellis	Australia	NO
Gelopellis sp.	H4571; LSU4-34; SSU4-15; ATP4-36; RPB4-46; EF4-47	Trierveiler-Pereira et al., 2014	Gelopellis	Australia	NO
Ileodictyon cibarium	MICH:KUO 07041201	GenBank	Ileodictyon	New Zealand	NO
Ileodictyon cibarium	OSC122734	Trierveiler-Pereira et al., 2014	Ileodictyon	New Zealand	NO
Ileodictyon cibarium	OSC107652	Trierveiler-Pereira et al., 2014	Ileodictyon	New Zealand	NO
Ileodictyon gracile	MEL2024221	Trierveiler-Pereira et al., 2014	Ileodictyon	Australia	NO
Ileodictyon gracile	MEL2037639	Trierveiler-Pereira et al., 2014	Ileodictyon	Australia	NO
Ileodictyon gracile	MEL2054561	Trierveiler-Pereira et al., 2014	Ileodictyon	Australia	NO
Ileodictyon gracile	54B_S0144	GenBank	Ileodictyon	Australia	NO
Ileodictyon gracile	F54_S0142	GenBank	Ileodictyon	Australia	NO
Itajahya rosea	LAH 108210	GenBank	Itajahya	Pakistan	Pakistan: Lahore
Itajahya rosea	It	GenBank	Itajahya	India	NO
Itajahya rosea	UFRN-Fungos 535	Cabral et al., 2012	Itajahya	Brazil	BRAZIL, Rio Grande do Norte, Serra Negra do Norte, Estação Ecológica do Seridó
Itajahya rosea	UFRN-Fungos 1001	Cabral et al., 2019	Itajahya	Brazil	Brazil, Rio Grande do Norte
Itajahya sp.	BAB-4918	Patel et al., 2018	Itajahya	India	INDIA. Gujarat State. Vadodara, Community Science Centre
Itajahya sp.	BAB-4921	Patel et al., 2018	Itajahya	India	INDIA. Gujarat State. Vadodara, Community Science Centre
Itajahya sp.	BAB-4917	Patel et al., 2018	Itajahya	India	INDIA. Gujarat State. Vadodara, Community Science Centre
Itajahya sp.	BAB-5069	Patel et al., 2018	Itajahya	India	INDIA. Gujarat State. Vadodara, Community Science Centre
Itajahya sp.	voucher BAB-5189	GenBank	Itajahya	India	NO
Itajahya sp.	voucher BAB-5199	GenBank	Itajahya	India	NO
Phallus galericulatus	sporocarp1	Marincowitz et al., 2015	Itajahya	South Africa	South Africa: Pretoria
Phallus galericulatus	sporocarp2	Marincowitz et al., 2015	Itajahya	South Africa	South Africa: Pretoria
Phallus galericulatus	sporocarp3	Marincowitz et al., 2015	Itajahya	South Africa	South Africa: Pretoria
Phallus galericulatus	KSRF-0014	GenBank	Itajahya	India	NO
Phallus galericulatus	KSRF-0018	GenBank	Itajahya	India	NO
Kjeldsenia aureispora	OSC56970	Trierveiler-Pereira et al., 2017	Kjeldsenia	USA	NO
Laternea triscapa	OSC122864	Trierveiler-Pereira et al., 2014	Laternea	French Guiana	NO
Lysurus borealis	OSC39531	Trierveiler-Pereira et al., 2014	Lysurus	USA	NO
Lysurus cruciatus	MLHC-296	Caffot et al., 2018	Lysurus	Argentina	ARGENTINA. CÓRDOBA:Dpto. Punilla, Los Gigantes
Lysurus cruciatus	MLHC-238	Caffot et al., 2018	Lysurus	Argentina	ARGENTINA. CÓRDOBA: Dpto. San Javier, Río Los Molles, 7
Lysurus cruciatus	MA-Fungi 37872 CRULYS-1	GenBank	Lysurus	Spain	Spain:Madrid
Lysurus cruciatus	MA-Fungi 22359 CRULYS-2	GenBank	Lysurus	Spain	Spain: Sevilla
Lysurus cruciatus	CRULYS-3	GenBank	Lysurus	Spain	Spain: Gerona
Lysurus cruciatus	MICH:KUO 08031301	GenBank	Lysurus	USA	USA: Colorado
Lysurus cruciatus	MICH:KUO 05061401	GenBank	Lysurus	Australia	NO
Lysurus cruciatus var. nanus	MA-Fungi 33809 CRULYS-4	GenBank	Lysurus	Spain	Spain: Salamanca
Lysurus cruciatus var. nanus	MA-Fungi 39591 CRULYS-5	GenBank	Lysurus	Spain	Spain: Salamanca
Lysurus cruciatus var. nanus	MA Fungi 26792 CRULYS-6	GenBank	Lysurus	Spain	Spain: Salamanca
Lysurus mokusin	MB02012; LSU2-31; SSU2-31; ATP2-31; RPB4-56; EF4-54	Trierveiler-Pereira et al., 2014	Lysurus	USA	NO
Lysurus mokusin	KH-TBG12-053 (TNS)	Trierveiler-Pereira et al., 2014	Lysurus	Japan	NO
Lysurus mokusin	KH-TBG12-060 (TNS)	Trierveiler-Pereira et al., 2014	Lysurus	Japan	NO
Lysurus mokusin	MICH:KUO 03201201	GenBank	Lysurus	USA	USA: California
Lysurus mokusin	CSU<USA-OK>:CLO 4998	GenBank	Lysurus	USA	USA: Oklahoma
Lysurus mokusin	MICH:KUO 06111301	GenBank	Lysurus	USA	USA: Kansas
Lysurus periphragmoides	TKG-PH80501 (TNS)	Trierveiler-Pereira et al., 2014	Lysurus	Japan	NO
Lysurus periphragmoides	TNS-F-20963	GenBank	Lysurus	Japan	Japan: Okinawa
Lysurus periphragmoides	CSU<USA-OK>:CLO 4797	GenBank	Lysurus	USA	USA: Oklahoma
Lysurus periphragmoides	CSU<USA-OK>:CLO 2981	GenBank	Lysurus	USA	USA: Oklahoma
Lysurus periphragmoides	CSU<USA-OK>:CLO 4497	GenBank	Lysurus	USA	USA: Oklahoma
Lysurus periphragmoides	CSU<USA-OK>:CLO 3223	GenBank	Lysurus	USA	USA: Oklahoma
Lysurus periphragmoides	CSU<USA-OK>:CLO 3219	GenBank	Lysurus	USA	USA: Oklahoma
Lysurus periphragmoides	CSU<USA-OK>:CLO 4490	GenBank	Lysurus	USA	USA: Oklahoma
Lysurus sp.	TNS-F-15676	GenBank	Lysurus	Japan	Japan: Shizuoka
Lysurus sp.	TNS-F-15681	GenBank	Lysurus	Japan	Japan: Shizuoka
Lysurus sp.	TNS-F-15686	GenBank	Lysurus	Japan	Japan: Shizuoka
Lysurus sp.	TNS-F-13132	GenBank	Lysurus	Japan	Japan: Ibaraki
Lysurus sp.	TNS-F-12822	GenBank	Lysurus	Japan	Japan: Ibaraki
Lysurus sp.	TNS-F-13133	GenBank	Lysurus	Japan	Japan: Ibaraki
Lysurus sp.	TNS-F-24301	GenBank	Lysurus	Japan	Japan: Kagawa
Lysurus sp.	TNS-F-12804	GenBank	Lysurus	Japan	Japan: Chiba
Lysurus sp.	TNS-F-13131	GenBank	Lysurus	Japan	Japan: Ibaraki
Lysurus sp.	TNS-F-39116	GenBank	Lysurus	Japan	Japan: Chiba
Lysurus sphaerocephalum	MB02016; LSU2-45; SSU2-45; ATP2-46; RPB4-70	Trierveiler-Pereira et al., 2014	Lysurus	China	NO
Lysurus sphaerocephalum	MLHC-232	Caffot et al., 2018	Lysurus	Argentina	ARGENTINA. CÓRDOBA: Dpto. San Javier, Los Molles, 7
Lysurus sphaerocephalum	MLHC-442	Caffot et al., 2018	Lysurus	Argentina	ARGENTINA. CHACO: Parque Nacional Chaco
Jansia boninensis	HFJAU-TD373	GenBank	Mutinus	China	China: Jiangxi
Mutinus albotruncatus	UFRN-Fungos 2025	Da Silva et al., 2015	Mutinus	Brazil	BRAZIL. Ceará: Crato, Município Santana do Cariri, FLONA Araripe
Mutinus bambusinus	KH-TBG11-449 (TNS)	Cabral et al., 2019	Mutinus	Japan	Japan, Ibaraki, Tsukuba
Mutinus bambusinus	MICH:KUO 08091201	GenBank	Mutinus	USA	USA: Florida
Mutinus bambusinus	MICH:KUO 07271302	GenBank	Mutinus	Guam	NO
Mutinus caninus	ADK2665	GenBank	Mutinus	Benin	NO
Mutinus caninus	ADK2659	GenBank	Mutinus	Benin	NO
Mutinus caninus	DM1095; DMS-9335102	GenBank	Mutinus	Denmark	NO
Mutinus caninus	K(M) 179606	GenBank	Mutinus	England	United Kingdon: England
Mutinus caninus	K(M) 175185	GenBank	Mutinus	England	United Kingdon: England
Mutinus caninus	TENN 58051	GenBank	Mutinus	Germany	Germany:Bavaria
Mutinus caninus	K(M) 161779	GenBank	Mutinus	England	United Kingdon: England
Mutinus caninus var. albus	F:PRL 11005	GenBank	Mutinus	USA	USA: Wisconsin
Mutinus elegans	CSU, CLO 3954	GenBank	Mutinus	USA	USA: Oklahoma
Mutinus elegans	PUL F3959	GenBank	Mutinus	USA	USA: Virgínia
Mutinus elegans	CSU<USA-OK>:CLO 3674	GenBank	Mutinus	USA	USA: Oklahoma
Mutinus elegans	CSU<USA-OK>:DM 195	GenBank	Mutinus	USA	USA: Oklahoma
Mutinus elegans	CSU<USA-OK>:CLO 4973	GenBank	Mutinus	USA	USA: Oklahoma
Mutinus elegans	CSU<USA-OK>	GenBank	Mutinus	USA	USA: Oklahoma
Mutinus elegans	CSU<USA-OK>	GenBank	Mutinus	USA	USA: Oklahoma
Mutinus elegans	MICH:KUO 06121101	GenBank	Mutinus	USA	USA: Illinois
Mutinus elegans	PUL:MCA 4722	GenBank	Mutinus	USA	USA: Louisiana
Mutinus elegans	MICH:KUO 05170701	GenBank	Mutinus	USA	USA: Illinois
Mutinus elegans	MICH:KUO 05030603	GenBank	Mutinus	USA	USA: Illinois
Mutinus zenkeri	JD781	Degreef et al., 2013	Mutinus	Sao Tome and Principe	São Tomé, Obô National Park,
Mutinus zenkeri	JD782	Degreef et al., 2013	Mutinus	Sao Tome and Principe	São Tomé, Obô National Park,
Mutinus zenkeri	JD837	Degreef et al., 2013	Mutinus	Sao Tome and Principe	São Tomé, Obô National Park,
Mutinus caninus	G3594	UNITE	Mutinus	Estonia	NO
Mutinus caninus	G3597	UNITE	Mutinus	Estonia	NO
Mutinus caninus	G4424	UNITE	Mutinus	Estonia	NO
Mutinus caninus	G4428	UNITE	Mutinus	Estonia	NO
Mutinus caninus	O-F-361942	UNITE	Mutinus	Norway	Norway, Ulvik
Mutinus caninus	O-F-252966	UNITE	Mutinus	Norway	Norway, Grimstad
Mutinus caninus	TU118710	UNITE	Mutinus	Estonia	Estonia, Saare maakond, Kaarma vald
Mutinus caninus	TU105734	UNITE	Mutinus	Denmark	Denmark, Central Denmark Region, Silkeborg Municipality
Mutinus caninus	S227	UNITE	Mutinus	Estonia	NO
Mutinus caninus	S334	UNITE	Mutinus	Estonia	NO
Mutinus caninus	S334	UNITE	Mutinus	Estonia	NO
Mutinus ravenelii	G3575	GenBank	Mutinus	Latvia	NO
Mutinus ravenelii	G4084	GenBank	Mutinus	Estonia	NO
Mutinus ravenelii	G4085	GenBank	Mutinus	Estonia	NO
Mutinus ravenelii	G4168	GenBank	Mutinus	Estonia	NO
Mutinus ravenelii	G4184	GenBank	Mutinus	Estonia	NO
Mutinus ravenelii	TU117012	GenBank	Mutinus	Canada	NO
Mutinus ravenelii	TU118578	GenBank	Mutinus	Estonia	Estonia, Võru maakond, Rõuge vald
Mutinus ravenelii	S333	GenBank	Mutinus	Estonia	NO
Mutinus ravenelii	S484	GenBank	Mutinus	Estonia	NO
Mutinus verrucosus	UFRN-Fungos 2026	Crous et al., 2017	Mutinus	Brazil	Brazil, Rio Grande do Norte, Baía Formosa, Reserva Particular do Patrimônio Natural Mata da Estrela
Mutinus verrucosus	UFRN-Fungos 2803	Crous et al., 2017	Mutinus	Brazil	Brazil, Pará, Belterra, Floresta Nacional do Tapajós
Mutinus sp.	KH-NC11-143 (TNS)	Cabral et al., 2019	Mutinus	New Caledonia	NO
Mutinus sp.	KH-JPN11-372 (TNS)	Trierveiler-Pereira et al., 2014	Mutinus	Japan	NO
Mutinus sp.	UFRN-Fungos 1371	Cabral et al., 2019	Mutinus	Brazil	Brazil, Rio Grande do Norte
Phallus indusiatus	KHJPN08052	Cabral et al. 2019	Phallus	Japan	NO
Dictyophora duplicata	OSC 38819	Cabral et al., 2019	Phallus	Japan	Japan, Kyoto
Dictyophora indusiata	ASI 32003	Cheong et al., 2000	Phallus	China	China, Private
Dictyophora indusiata	ASI 32005	Cheong et al., 2000	Phallus	South Korea	Damyang, Korea
Dictyophora indusiata	ASI 32006	Cheong et al., 2000	Phallus	South Korea	Bosung, Korea
Dictyophora indusiata	ASI 32011	Cheong et al., 2000	Phallus	USA	NO
Dictyophora indusiata	ASI 32001	Cheong et al., 2000	Phallus	South Korea	Bosung, Korea
Dictyophora indusiata f. lutea	ASI 32009	Cheong et al., 2000	Phallus	South Korea	Cheongyang, Korea
Dictyophora indusiata	KSRF-0005	GenBank	Phallus	India	NO
Dictyophora indusiata f. lutea	NO	GenBank	Phallus	China	NO
Dictyophora indusiata f. lutea	TNS voucher Kasuya B218	GenBank	Phallus	Japan	Japan: Shiga, Otsu
Dictyophora rubrovolvata	YZS033	Lu et al., 2014	Phallus	China	China: Guizhou Province
Dictyophora rubrovolvata	YZS035	Lu et al., 2014	Phallus	China	China: Guizhou Province
Dictyophora rubrovolvata	ZS036	Lu et al., 2014	Phallus	China	China: Guizhou Province
Dictyophora rubrovolvata	YZS039	Lu et al., 2014	Phallus	China	China: Guizhou Province
Dictyophora rubrovolvata	YZS040	Lu et al., 2014	Phallus	China	China: Guizhou Province
Dictyophora rubrovolvata	YZS043	Lu et al., 2014	Phallus	China	China: Guizhou Province
Dictyophora rubrovolvata	YZS045	Lu et al., 2014	Phallus	China	China: Guizhou Province
Dictyophora rubrovolvata	YZS046	Lu et al., 2014	Phallus	China	China: Guizhou Province
Dictyophora rubrovolvata	YZS047	Lu et al., 2014	Phallus	China	China: Guizhou Province
Dictyophora rubrovolvata	YZS052	Lu et al., 2014	Phallus	China	China: Guizhou Province
Dictyophora rubrovolvata	ZS038	Lu et al., 2014	Phallus	China	China: Guizhou Province
Dictyophora rubrovolvata	YZS010-1	Lu et al., 2014	Phallus	China	China: Guizhou Province
Dictyophora rubrovolvata	YZS010-2	Lu et al., 2014	Phallus	China	China: Guizhou Province
Dictyophora rubrovolvata	YZS012	Lu et al., 2014	Phallus	China	China: Guizhou Province
Dictyophora rubrovolvata	YZS018	Lu et al., 2014	Phallus	China	China: Guizhou Province
Dictyophora rubrovolvata	YZS041	Lu et al., 2014	Phallus	China	China: Guizhou Province
Dictyophora rubrovolvata	YZS044	Lu et al., 2014	Phallus	China	China: Guizhou Province
Dictyophora rubrovolvata	ZS017	Lu et al., 2014	Phallus	China	China: Guizhou Province
Dictyophora rubrovolvata	D20	GenBank	Phallus	China	NO
Dictyophora rubrovolvata	YZS022	GenBank	Phallus	China	NO
Dictyophora rubrovolvata	ZS037	GenBank	Phallus	China	NO
Dictyophora rubrovolvata	YZS048	GenBank	Phallus	China	NO
Dictyophora rubrovolvata	MHHNU 7680	GenBank	Phallus	China	China: Hunan
Dictyophora sp.	KH-CAM10-143	Cabral et al., 2019	Phallus	Camaroon	NO
Dictyophora sp.	KH-TH09-097	Cabral et al., 2019	Phallus	Thailand	NO
Dictyophora sp.	KH-TH09-070	Cabral et al., 2019	Phallus	Thailand	NO
Dictyophora sp.	KH-CAM10-033	Cabral et al., 2019	Phallus	Camaroon	NO
Phallus aff. rubicundus	MEL:2382787	GenBank	Phallus	Australia	Australia: NT, Humpty Doo, Bowman Lot 12, No. 135 (Alison's place)
Phallus atrovolvatus	INPA240016	Cabral et al., 2019	Phallus	Brazil	Brazil, Amazonas
Phallus atrovolvatus	MEL:2382871	GenBank	Phallus	Australia	Australia: NT, Palmerston, Howard Springs Reserve, the springs walking track
Phallus atrovolvatus	MEL:2382962	GenBank	Phallus	Australia	Australia: NT, Palmerston, Howard Springs The Spring track
Phallus aureolatus	ICN 176962	Trierveiler-Pereira et al., 2017	Phallus	Brazil	BRAZIL. Paraná: Matinhos
Phallus calongei	AH31862	Moreno et al., 2009	Phallus	Pakistan	Pakistan, North Western Frontier Province (NWFP)
Phallus campanulatus	ICN 176970	Trierveiler-Pereira et al., 2017	Phallus	Brazil	NO
Phallus campanulatus	ICN 176971	Trierveiler-Pereira et al., 2017	Phallus	Brazil	NO
Phallus cf. hadriani	PUL F18582	GenBank	Phallus	USA	USA: Indiana
Phallus cf. multicolor	ICN 176976	Trierveiler-Pereira et al., 2017	Phallus	French Guiana	NO
Phallus cinnabarinus	INPA255835	Cabral et al. 2015	Phallus	Brazil	BRAZIL, Pará: Belém, Jardim Botânico Bosque Rodrigues
Phallus cinnabarinus	INPA255836	Cabral et al. 2015	Phallus	French Guiana	FRENCH GUIANA: Cayenne, in grounds of the Herbier de Guyane (CAY), Institut de Recherche pour le Developpement (IRD)
Phallus coronatus	LE 295238	Cabral et al., 2019	Phallus	Vietnam	NO
Phallus costatus	MB02040; LSU2-37; SSU2-37; ATP2-37; RPB4-59; EF4-56	Trierveiler-Pereira et al., 2014	Phallus	China	NO
Phallus denigricans	INPA272383	Cabral et al., 2019	Phallus	Brazil	Brazil, Amazonas, Maraã
Phallus denigricans	UFRN-Fungos 2805	Cabral et al., 2019	Phallus	Brazil	Brazil, Amazonas, São Gabriel da Cachoeira
Phallus duplicatus	MICH:KUO 09111201	GenBank	Phallus	USA	USA: Colorado
Phallus duplicatus	MICH:KUO 10091301	GenBank	Phallus	USA	USA:Maine
Phallus duplicatus	MICH:KUO 09301201	GenBank	Phallus	USA	USA: Massachusetts
Phallus echinovolvatus	ASI 32002	Cheong et al., 2000	Phallus	China	China, Private
Phallus echinovolvatus	ASI 32007	Cheong et al., 2000	Phallus	China	China, Private
Phallus echinovolvatus	ASI 32008	Cheong et al., 2000	Phallus	China	China, Private
Phallus echinovolvatus	ASI 32010	Cheong et al., 2000	Phallus	China	China, Private
Phallus echinovolvatus	GDGM 79020	Li et al., 2020	Phallus	China	NO
Phallus echinovolvatus	TNS-F-34480; KH-TH09-070	Trierveiler-Pereira et al., 2017	Phallus	Thailand	NO
Phallus echinovolvatus	GDGM 79013	Li et al., 2020	Phallus	China	China: Fujian Province
Phallus flavocostatus	RE2004	Cabral et al., 2019	Phallus	Russia	Russia, Altai Kray
Phallus hadriani	OSC107658	Trierveiler-Pereira et al., 2014	Phallus	USA	NO
Phallus hadriani	AH39161	GenBank	Phallus	Pakistan	Pakistan: Khanspur
Phallus hadriani	G4300	GenBank	Phallus	Estonia	NO
Phallus hadriani	TU120645	GenBank	Phallus	Estonia	Estonia, Saare maakond, Ruhnu vald
Phallus hadriani	TU117091	GenBank	Phallus	Latvia	Latvia, Dundaga, Kolka
Phallus hadriani	S444	GenBank	Phallus	USA	NO
Phallus hadriani	TNS voucher Kasuya B2045	GenBank	Phallus	Japan	Japan: Hokkaido, Shari
Phallus hadriani	TNS-F-70034	GenBank	Phallus	Japan	Japan: Hokkaidoi, Shari
Phallus hadriani	TNS-F-70036	GenBank	Phallus	Japan	Japan: Niigata, Teradomari
Phallus hadriani	JLF7894	GenBank	Phallus	USA	USA: Cochise County, AZ
Phallus hadriani	SR1659	GenBank	Phallus	India	India: Jammu and Kashmir, Kamad
Phallus hadriani	RGH_2_OK	GenBank	Phallus	USA	USA: Oklahoma
Phallus hadriani	MICH:KUO 09220801	GenBank	Phallus	USA	USA: Illinois
Phallus hadriani	CSU F-00978	GenBank	Phallus	USA	USA: Oklahoma
Phallus hadriani	MICH:KUO 05141201	GenBank	Phallus	USA	USA: Illinois
Phallus hadriani	CSU F-00957	GenBank	Phallus	USA	USA: Oklahoma
Phallus hadriani	CSU<USA-OK>:s.n. Halverstadt_CO	GenBank	Phallus	USA	USA: Colorado
Phallus haitangensis	HKAS 88191	Li et al., 2016	Phallus	China	CHINA. Yunnan Province: Baoshan, Haitangwa Village
Phallus haitangensis	HKAS 88193	Li et al., 2016	Phallus	China	CHINA. Yunnan Province: Baoshan, Haitangwa Village
Phallus haitangensis	HKAS 88197	Li et al., 2016	Phallus	China	CHINA. Yunnan Province: Baoshan, Haitangwa Village
Phallus haitangensis	HKAS 88199	Li et al., 2016	Phallus	China	CHINA. Yunnan Province: Baoshan, Haitangwa Village
Phallus impudicus	KH-TGB11-1034 (TNS)	Trierveiler-Pereira et al., 2014	Phallus	Japan	NO
Phallus impudicus	20MR	UNITE	Phallus	Estonia	NO
Phallus impudicus	24MR	UNITE	Phallus	Estonia	NO
Phallus impudicus	36MR	UNITE	Phallus	Estonia	NO
Phallus impudicus	44MR	UNITE	Phallus	Estonia	NO
Phallus impudicus	46MR	UNITE	Phallus	Estonia	NO
Phallus impudicus	49MR	UNITE	Phallus	Estonia	NO
Phallus impudicus	49MR	UNITE	Phallus	Estonia	NO
Phallus impudicus	8MK	UNITE	Phallus	Estonia	NO
Phallus impudicus	C11	UNITE	Phallus	Estonia	NO
Phallus impudicus	EE12	UNITE	Phallus	Estonia	NO
Phallus impudicus	G2537	UNITE	Phallus	Estonia	NO
Phallus impudicus	G2547	UNITE	Phallus	Estonia	NO
Phallus impudicus	G2831	UNITE	Phallus	Estonia	NO
Phallus impudicus	G2844	UNITE	Phallus	Estonia	NO
Phallus impudicus	G2971	UNITE	Phallus	Estonia	NO
Phallus impudicus	G3242	UNITE	Phallus	Estonia	NO
Phallus impudicus	G3527	UNITE	Phallus	Estonia	NO
Phallus impudicus	G3531	UNITE	Phallus	Estonia	NO
Phallus impudicus	G3541	UNITE	Phallus	Estonia	NO
Phallus impudicus	G3545	UNITE	Phallus	Estonia	NO
Phallus impudicus	G3556	UNITE	Phallus	Estonia	NO
Phallus impudicus	G3557	UNITE	Phallus	Estonia	NO
Phallus impudicus	FO 46622	UNITE	Phallus	Germany	NO
Phallus impudicus	KA13-1262	UNITE	Phallus	South Korea	NO
Phallus impudicus	G3568	UNITE	Phallus	Estonia	NO
Phallus impudicus	G3573	UNITE	Phallus	Latvia	NO
Phallus impudicus	G3573	UNITE	Phallus	Latvia	NO
Phallus impudicus	G3577	UNITE	Phallus	Latvia	NO
Phallus impudicus	G3577	UNITE	Phallus	Latvia	NO
Phallus impudicus	G3581	UNITE	Phallus	Latvia	NO
Phallus impudicus	G3581	UNITE	Phallus	Latvia	NO
Phallus impudicus	G3582	UNITE	Phallus	Latvia	NO
Phallus impudicus	G3585	UNITE	Phallus	Latvia	NO
Phallus impudicus	G3605	UNITE	Phallus	Estonia	NO
Phallus impudicus	G4074	UNITE	Phallus	Estonia	NO
Phallus impudicus	G4083	UNITE	Phallus	Estonia	NO
Phallus impudicus	G4100	UNITE	Phallus	Estonia	NO
Phallus impudicus	G4101	UNITE	Phallus	Estonia	NO
Phallus impudicus	G4130	UNITE	Phallus	Estonia	NO
Phallus impudicus	G4197	UNITE	Phallus	Estonia	NO
Phallus impudicus	G4204	UNITE	Phallus	Estonia	NO
Phallus impudicus	G4205	UNITE	Phallus	Estonia	NO
Phallus impudicus	G4206	UNITE	Phallus	Estonia	NO
Phallus impudicus	G4209	UNITE	Phallus	Estonia	NO
Phallus impudicus	G4216	UNITE	Phallus	Estonia	NO
Phallus impudicus	G4216	UNITE	Phallus	Estonia	NO
Phallus impudicus	G4217	UNITE	Phallus	Estonia	NO
Phallus impudicus	G4218	UNITE	Phallus	Estonia	NO
Phallus impudicus	G4232	UNITE	Phallus	Estonia	NO
Phallus impudicus	G4276	UNITE	Phallus	Estonia	NO
Phallus impudicus	G4296	UNITE	Phallus	Estonia	NO
Phallus impudicus	G4300	UNITE	Phallus	Estonia	NO
Phallus impudicus	G4306	UNITE	Phallus	Estonia	NO
Phallus impudicus	G4382	UNITE	Phallus	Estonia	NO
Phallus impudicus	G4382	UNITE	Phallus	Estonia	NO
Phallus impudicus	G4385	UNITE	Phallus	Estonia	NO
Phallus impudicus	G4390	UNITE	Phallus	Estonia	NO
Phallus impudicus	G4393	UNITE	Phallus	Estonia	NO
Phallus impudicus	G4394	UNITE	Phallus	Estonia	NO
Phallus impudicus	G4394	UNITE	Phallus	Estonia	NO
Phallus impudicus	G4395	UNITE	Phallus	Estonia	NO
Phallus impudicus	G4396	UNITE	Phallus	Estonia	NO
Phallus impudicus	G4402	UNITE	Phallus	Estonia	NO
Phallus impudicus	G4423	UNITE	Phallus	Estonia	NO
Phallus impudicus	G4425	UNITE	Phallus	Estonia	NO
Phallus impudicus	G4428	UNITE	Phallus	Estonia	NO
Phallus impudicus	G4430	UNITE	Phallus	Estonia	NO
Phallus impudicus	G4544	UNITE	Phallus	Estonia	NO
Phallus impudicus	G4547	UNITE	Phallus	Estonia	NO
Phallus impudicus	G4564	UNITE	Phallus	Estonia	NO
Phallus impudicus	G4607	UNITE	Phallus	Estonia	NO
Phallus impudicus	G4632	UNITE	Phallus	Estonia	NO
Phallus impudicus	G4702	UNITE	Phallus	Estonia	NO
Phallus impudicus	G4728	UNITE	Phallus	Estonia	NO
Phallus impudicus	G4753	UNITE	Phallus	Estonia	NO
Phallus impudicus	G4780	UNITE	Phallus	Estonia	NO
Phallus impudicus	G4782	UNITE	Phallus	Estonia	NO
Phallus impudicus	G4785	UNITE	Phallus	Estonia	NO
Phallus impudicus	G4787	UNITE	Phallus	Estonia	NO
Phallus impudicus	G4803	UNITE	Phallus	Estonia	NO
Phallus impudicus	G4803	UNITE	Phallus	Estonia	NO
Phallus impudicus	G4946	UNITE	Phallus	Estonia	NO
Phallus impudicus	HB3	UNITE	Phallus	Estonia	NO
Phallus impudicus	IH.M07	UNITE	Phallus	Estonia	NO
Phallus impudicus	MHHNU 30762	UNITE	Phallus	China	China: Hunan
Phallus impudicus	TNS-F-70031	UNITE	Phallus	Japan	Japan: Ishikawa, Komatsu
Phallus impudicus	TNS-F-70032	UNITE	Phallus	Japan	Japan: Kanagawa, Oiso
Phallus impudicus	TNS-F-70033	UNITE	Phallus	Japan	Japan: Chiba, Abiko
Phallus impudicus	TNS-F-70035	UNITE	Phallus	Japan	Japan: Ishikawa, Komatsu
Phallus impudicus	TNS-F-70037	UNITE	Phallus	Japan	Japan: Chiba, Sakura
Phallus impudicus	P4	UNITE	Phallus	China	NO
Phallus impudicus	PD12	UNITE	Phallus	China	NO
Phallus impudicus	P141	UNITE	Phallus	China	NO
Phallus impudicus	HA	UNITE	Phallus	China	NO
Phallus impudicus	CSU F-00959	UNITE	Phallus	USA	USA: Oklahoma
Phallus impudicus	CSU F-00955	UNITE	Phallus	USA	USA: Oklahoma
Phallus impudicus	MICH:KUO 06100401	UNITE	Phallus	USA	USA: Wisconsin
Phallus impudicus	CSU F-00956	UNITE	Phallus	USA	USA: Oklahoma
Phallus impudicus	GDGM 77656	Li et al. 2020	Phallus	Macedonia	Macedonia: Skopska Crna Gora Mountain
Phallus impudicus	S551	UNITE	Phallus	Estonia	NO
Phallus impudicus	S556	UNITE	Phallus	Estonia	NO
Phallus impudicus	S558	UNITE	Phallus	Estonia	NO
Phallus impudicus	S559	UNITE	Phallus	Estonia	NO
Phallus impudicus	S560	UNITE	Phallus	Estonia	NO
Phallus impudicus	S571	UNITE	Phallus	Estonia	NO
Phallus impudicus	S572	UNITE	Phallus	Estonia	NO
Phallus impudicus	S574	UNITE	Phallus	Estonia	NO
Phallus impudicus	S577	UNITE	Phallus	Estonia	NO
Phallus impudicus	S681	UNITE	Phallus	Estonia	NO
Phallus impudicus	S684	UNITE	Phallus	Estonia	NO
Phallus impudicus	S686	UNITE	Phallus	Estonia	NO
Phallus impudicus	S703	UNITE	Phallus	Estonia	NO
Phallus impudicus	TR032	UNITE	Phallus	Estonia	NO
Phallus indusiatus	INPA 264929	Cabral et al. 2019	Phallus	Brazil	Brazil, Pará, Belterra
Phallus indusiatus	INPA 264930	Cabral et al. 2019	Phallus	Brazil	Brazil, Pará, Belterra
Phallus indusiatus	INPA 264931	Cabral et al. 2019	Phallus	Brazil	Brazil, Pará, Belterra
Phallus indusiatus	SP416389	Cabral et al. 2019	Phallus	Brazil	Brazil, São Paulo, São Paulo
Phallus indusiatus	SP416393	Cabral et al. 2019	Phallus	Brazil	Brazil, São Paulo, São Paulo
Phallus indusiatus	Mushroom Observer # 181359	GenBank	Phallus	Mexico	Mexico: Queretaro, Sierra Gorda Biosphere Reserve, Tonatico
Phallus indusiatus	SP416387	Cabral et al. 2019	Phallus	Brazil	Brazil, São Paulo, São Paulo
Phallus indusiatus	SP416389	Cabral et al. 2019	Phallus	Brazil	Brazil, São Paulo, São Paulo
Phallus indusiatus	ICN 176960, LTP81	Trierveiler-Pereira et al., 2017	Phallus	Brazil	Brazil, Paraná
Phallus indusiatus	CBS 486.89	GenBank	Phallus	Guinea	NO
Phallus luteus	GDGM 49261	GenBank	Phallus	China	China: Guangdong
Phallus luteus	GDGM 26326	GenBank	Phallus	China	China: Guangxi
Phallus luteus	GDGM 43986	GenBank	Phallus	China	China: Hainan
Phallus luteus	GDGM 71787	GenBank	Phallus	China	China: Guangdong
Phallus mengsongensis	HKAS:78343	Li et al., 2014	Phallus	China	Mengsong Village, Xishuangbanna, southern Yunnan, China
Phallus mengsongensis	HKAS:78345	Li et al., 2014	Phallus	China	Mengsong Village, Xishuangbanna, southern Yunnan, China
Phallus mengsongensis	HKAS:78344	Li et al., 2014	Phallus	China	Mengsong Village, Xishuangbanna, southern Yunnan, China
Phallus mengsongensis	HKAS:78342	Li et al., 2014	Phallus	China	Mengsong Village, Xishuangbanna, southern Yunnan, China
Phallus merulinus	CJL-120214-03 (ICN)	Trierveiler-Pereira et al., 2017	Phallus	French Guiana	French Guyana, Cayenne
Phallus merulinus	INPA-Fungos 272316	Cabral et al. 2019	Phallus	Brazil	Brazil, Amazonas
Phallus merulinus	INPA240010	Cabral et al. 2019	Phallus	Brazil	Brazil, Amazonas
Phallus merulinus	ICN 176977	Trierveiler-Pereira et al., 2014	Phallus	French Guiana	French Guyana, Cayenne
Phallus multicolor	MEL1054289	Trierveiler-Pereira et al., 2014	Phallus	Australia	NO
Phallus multicolor	MEL:2382891	GenBank	Phallus	Australia	Australia: NT, Fogg Dam site 2, parking area at end of dam
Phallus multicolor	KSRF-0004	GenBank	Phallus	India	NO
Phallus multicolor	MICH:KUO 07271301	GenBank	Phallus	Guam	NO
Phallus purpurascens	UFRN-Fungos 2808	Cabral et al., 2019	Phallus	Brazil	Brazil, Amazonas, Manaus
Phallus purpurascens	SINOP26	Cabral et al., 2019	Phallus	Brazil	Brazil, Mato Grosso, Sinop
Phallus purpurascens	SINOP27	Cabral et al., 2019	Phallus	Brazil	Brazil, Mato Grosso, Sinop
Phallus purpurascens	SINOP28	Cabral et al., 2019	Phallus	Brazil	Brazil, Mato Grosso, Sinop
Phallus purpurascens	SINOP30	Cabral et al., 2019	Phallus	Brazil	Brazil, Mato Grosso, Sinop
Phallus ravenelii	CSU<USA-OK>:CLO 4480	GenBank	Phallus	USA	USA: Oklahoma
Phallus ravenelii	MICH:KUO 09300509	GenBank	Phallus	USA	USA: Illinois
Phallus rubicundus	420526MF0288	GenBank	Phallus	China	NO
Phallus rubicundus	CSU<USA-OK>:CLO 3220	GenBank	Phallus	USA	USA: Oklahoma
Phallus rubicundus	CSU<USA-OK>:CLO 4186	GenBank	Phallus	USA	USA: Oklahoma
Phallus rubicundus	CSU<USA-OK>:CLO 4473	GenBank	Phallus	USA	USA: Oklahoma
Phallus rubicundus	MICH:KUO 05071201	GenBank	Phallus	USA	USA: Oklahoma
Phallus rugulosus	ASI 32004	Cheong et al., 2000	Phallus	South Korea	Gwangyang, Korea
Phallus rugulosus	ASI 25007	Cheong et al., 2000	Phallus	South Korea	Gongjoo, Korea
Phallus rugulosus	MHHNU 31016	GenBank	Phallus	China	China: Hunan
Phallus rugulosus	S.D. Russell iNaturalist # 8600361	GenBank	Phallus	USA	USA: Indiana, Pulaski County
Phallus rugulosus	S.D. Russell MycoMap # 6343	GenBank	Phallus	USA	USA: Indiana, Tippecanoe County, Lafayette, Spring Vale Cemetery
Phallus rugulosus	S.D. Russell MycoMap # 9706	GenBank	Phallus	USA	USA: Indiana, Tippecanoe County, Lafayette, Spring Vale Cemetery
Phallus rugulosus	TNS-F-46049	GenBank	Phallus	Taiwan	NO
Phallus rugulosus	MICH:KUO 0613110	GenBank	Phallus	USA	USA: Illinois
Phallus rugulosus	MICH:KUO 09110701	GenBank	Phallus	USA	USA: Michgan
Phallus rugulosus	GDGM 79449	GenBank	Phallus	China	China: Hunan
Phallus rugulosus	GDGM 58232	GenBank	Phallus	China	China: Guangxi
Phallus rugulosus	GDGM 73550	GenBank	Phallus	China	China: Guangdong
Phallus serrata	HKAS:78340	Li et al., 2014	Phallus	China	CHINA. Yunnan Province: Xishuangbanna, Mengsong Village
Phallus serrata	HKAS:78341	Li et al., 2014	Phallus	China	CHINA. Yunnan Province: Xishuangbanna, Mengsong Village
Phallus sp.	VN-12-221	Cabral et al., 2019	Phallus	Vietnam	NO
Phallus sp.	HKAS:78339	Li et al., 2014	Phallus	China	CHINA. Yunnan Province: Xishuangbanna, Mengsong Village
Phallus sp.	HKAS:78346	GenBank	Phallus	Thailand	Thailand
Phallus sp.	KHJPN09553	Cabral et al., 2019	Phallus	Japan	NO
Phallus sp.	KHJPN10304	Cabral et al., 2019	Phallus	Japan	NO
Phallus sp.	KHJPN121965	Cabral et al., 2019	Phallus	Japan	NO
Phallus sp.	CUH/FN/KM/SP/02	GenBank	Phallus	India	Lolegaon, West Bengal, India
Phallus sp.	M16	GenBank	Phallus	Netherlands	Netherlands: Noordlaren
Phallus sp.	Otu1752	GenBank	Phallus	Russia	NO
Phallus sp.	MICH:KUO 02251401	GenBank	Phallus	South Africa	NO
Phallus sp.	MICH:KUO 08301201	GenBank	Phallus	USA	USA: Maryland
Phallus sp.	MICH:KUO 03071401	GenBank	Phallus	South Africa	NO
Phallus sp.	INPA272375	Cabral et al., 2019	Phallus	Brazil	Brazil, Amazonas, Parintins
Phallus sp.	INPA272378	Cabral et al., 2019	Phallus	Brazil	Brazil, Amazonas, Parintins
Phallus sp.	INPA277791	Cabral et al., 2019	Phallus	Brazil	Brazil, Amazonas, Barcelos
Phallus sp.	INPA272381	Cabral et al., 2019	Phallus	Brazil	Brazil, Amazonas, Barcelos
Phallus sp.	INPA272382	Cabral et al., 2019	Phallus	Brazil	Brazil, Amazonas, Barcelos
Phallus sp.	GDGM 43465	GenBank	Phallus	China	China: Chebaling Nature Reserve, Shaoguan, Guangdong
Phallus sp.	GDGM 48589	GenBank	Phallus	China	China: Chebaling Nature Reserve, Shaoguan, Guangdong
Phallus sp.	GDGM 48663	GenBank	Phallus	China	China: Chebaling Nature Reserve, Shaoguan, Guangdong
Phallus sp.	GDGM 48676	GenBank	Phallus	China	China: Chebaling Nature Reserve, Shaoguan, Guangdong
Phallus sp.	GDGM 71306	GenBank	Phallus	China	China: Guangzhou
Phallus sp.	GDGM 72218	GenBank	Phallus	China	China: Guangzhou
Phallus sp.	GDGM 76604	GenBank	Phallus	China	China: Zhongshan
Phallus sp.	GDGM 49991	GenBank	Phallus	China	China: Jiangmen
Phallus sp.	GDGM 29086	GenBank	Phallus	China	China: Jiangsu
Phallus sp.	GDGM 75346	GenBank	Phallus	China	China: Hunan
Phallus sp.	GDGM 75343	GenBank	Phallus	China	China: Guizhou
Phallus sp.	GDGM 75402	GenBank	Phallus	China	China: Guizhou
Phallus sp.	GDGM 75582	GenBank	Phallus	China	China: Zhejiang
Phallus squamulosus	UFRN-Fungos 2806	Cabral et al., 2019	Phallus	Brazil	Brazil, Rio Grande do Norte, Baía Formosa
Phallus ultraduplicatus	HMAS:253050	Adamčík et al., 2015	Phallus	China	CHINA, Liaoning Province, Benxi city, Village Majia
Phallus ultraduplicatus	HMAS 253051	Adamčík et al., 2015	Phallus	China	CHINA, Liaoning Province, Benxi city Village Shenjia
Phallus ultraduplicatus	NO	GenBank	Phallus	Russia	NO
Phallus haitangensis	S312	UNITE	Phallus	Thailand	NO
Phallus impudicus	O-F-22158	UNITE	Phallus	Norway	Norway, Nesodden
Phallus impudicus	O-F-248130	UNITE	Phallus	Norway	Norway, Nesodden
Phallus impudicus	TU118231	UNITE	Phallus	Estonia	Estonia, Hiiu maakond, Kõrgessaare vald
Phallus impudicus	S226	UNITE	Phallus	Estonia	NO
Phallus impudicus	S276	UNITE	Phallus	Estonia	NO
Phallus impudicus	S330	UNITE	Phallus	Estonia	NO
Phallus impudicus	S331	UNITE	Phallus	Estonia	Estonia, Tartu maakond, Kambja vald
Phallus impudicus	S334	UNITE	Phallus	Estonia	NO
Phallus impudicus	S364	UNITE	Phallus	Estonia	NO
Phallus impudicus	S469	UNITE	Phallus	Estonia	NO
Phallus impudicus	S472	UNITE	Phallus	Estonia	NO
Phallus impudicus	S507	UNITE	Phallus	Estonia	NO
Phallus impudicus	S544	UNITE	Phallus	Estonia	NO
Phallus impudicus	KHTBG130925	Cabral et al. 2019	Phallus	Japan	Japan, Ibaraki, Tsukuba
Phallus impudicus	KHTBG121403	Cabral et al. 2019	Phallus	Japan	Japan, Ibaraki, Tsukuba
Phallus impudicus	KHJPN11468	Cabral et al. 2019	Phallus	Japan	NO
Phallus impudicus	KHJPN13940	Cabral et al. 2019	Phallus	Japan	NO
Phallus impudicus	KHTBG121224	Cabral et al. 2019	Phallus	Japan	Japan, Ibaraki, Tsukuba
Phallus impudicus	KHTBG11880	Cabral et al. 2019	Phallus	Japan	Japan, Ibaraki, Tsukuba
Phallus impudicus	KHTBG121423	Cabral et al. 2019	Phallus	Japan	Japan, Ibaraki, Tsukuba
Phallus impudicus	KHTW08001	Cabral et al. 2019	Phallus	Taiwan	NO
Phlebogaster laurisylvicola	CUP1289	Trierveiler-Pereira et al., 2017	Phlebogaster	Canary Islands	NO
Protubera beijingensis	ZRL 20171200	Li et al., 2018	Protubera	China	China, Beijing City, Huairou District, Labagoumen Manchu Village, Labagoumen Natural Reserve
Protubera borealis	OKM21898	Trierveiler-Pereira et al., 2014	Protubera	USA	NO
Protubera jamaicensis	T28248	Trierveiler-Pereira et al., 2014	Protubera	Colombia	NO
Protubera maracuja	ICN-LTP220 or LTP 220 (ICN)	Trierveiler-Pereira et al., 2014	Protubera	Brazil	NO
Protubera maracuja	ICN-LTP284 or LTP 284 (ICN)	Trierveiler-Pereira et al., 2014	Protubera	Brazil	NO
Protubera nipponica	KH-JPN10-509 (TNS)	Trierveiler-Pereira et al., 2014	Protubera	Japan	NO
Protubera nipponica	KH-JPN11-511 (TNS)	GenBank	Protubera	Japan	NO
Protubera nipponica	230-208	GenBank	Protubera	Japan	Japan: Yakushima Island
Protubera parvispora	OSC59689	Trierveiler-Pereira et al., 2014	Protubera	New Zealand	NO
Protubera sabulonensis	T12737	Trierveiler-Pereira et al., 2014	Protubera	USA	NO
Protubera sabulonensis	BMDLU 20152020	GenBank	Protubera	China	NO
Protubera sabulonensis	BMDLU 20152015	GenBank	Protubera	China	NO
Protubera sp.	FLAS-F-60616	GenBank	Protubera	USA	NO
Protubera sp.	FLAS-F-61859	GenBank	Protubera	USA	NO
Protubera sp.	MES-2783	GenBank	Protubera	Chile	NO
Pseudocolus fusiformis	DSH 96-033	Trierveiler-Pereira et al., 2014	Protubera	USA	NO
Pseudocolus fusiformis	YU013	GenBank	Pseudocolus	Japan	NO
Pseudocolus fusiformis	MICH:KUO 09231101	GenBank	Pseudocolus	USA	USA: Indiana
Pseudocolus fusiformis	SDBR-CMUNK0422	GenBank	Pseudocolus	Japan	NO
Pseudocolus fusiformis	SDBR-CMUNK0423	GenBank	Pseudocolus	Japan	NO
Pseudocolus fusiformis	SDBR-CMUNK0424	GenBank	Pseudocolus	Japan	NO
Pseudocolus schellenbergiae	231-686	GenBank	Pseudocolus	Japan	Japan: Yakushima Island
Phallales sp.	UFRN:fungos 1890	Sulzbacher et al., 2016	Restingomyces	Brazil	Brazil:Rio Grande do Norte State, Natal, Trilha da Geologia, Parque Estadual Dunas do Natal
Phallales sp.	UFRN:fungos 1889	Sulzbacher et al., 2016	Restingomyces	Brazil	Brazil:Rio Grande do Norte State, Natal, Trilha da Geologia, Parque Estadual Dunas do Natal
Trappea darkeri	GO-2009-095	GenBank	Trappea	Mexico	Mexico State, ZINACANTEPEC, La Puerta
Xylophallus clavatus	USJ-28095	Crous et al., 2018b	Xylophallus	Costa Rica	Costa Rica, Heredia, Sarapiquí, La Selva,
Xylophallus xylogenus	CJL-120214-08 (ICN)	Trierveiler-Pereira et al., 2014	Xylophallus	French Guiana	NO
Xylophallus xylogenus	CSU<USA-OK>:CLO 2820	GenBank	Xylophallus	Costa Rica	NO
References Adamčík, S., Cai, L., Chakraborty, D., Chen, X. H., Cotter, H. V. T., Dai, D. Q., et al. (2015). Fungal biodiversity profiles 1-10. Cryptogam. Mycol. 36, 121–166. doi:10.7872/crym/v36.iss2.2015.121. Bobade, V., and Dahanukar, N. (2020). Molecular characterization of stinkhorn fungus Aseroë coccinea Imazeki et Yoshimi ex Kasuya 2007 (Basidiomycota: Agaricomycetes: Phallales) from India.…

## Sheet: SuplTable05
Species	Voucher	Status on Genabank (NO= without information)	Status on article	ITS	nuc-LSU	nuc-SSU	ATP6	RPB2	TEF1-α	Reference
Abrachium floriforme	UFRN-Fungos 1481	REF.	holotype	-	JF968440/ NG_058558	-	JF968438	JF968442	-	Cabral et al., 2012
Blumenavia baturitensis	UFRN-Fungos 1943	paratype	paratype	MG817726	MG817734	-	MH061925	MH061934	MH061943	Melanda et al., 2020
Blumenavia baturitensis	UFRN-Fungos 2868	holotype	holotype	MG817725	MG817733	-	MH061924	MH061933	MH061942	Melanda et al., 2020
Blumenavia crucis-hellenicae	ICN 177268	paratype	paratype	-	MG817727	-	MH061920	MH061926	MH061935	Melanda et al., 2020
Blumenavia crucis-hellenicae	ICN 177269	paratype	paratype	MG817717	MG817728	-	MH061921	MH061927	-	Melanda et al., 2020
Blumenavia crucis-hellenicae	SMDB 18116¹	NO	holotype	LN875253	MK958819	-	MK975457	MK975458	LN875257	Melanda et al., 2020
Blumenavia crucis-hellenicae	ICN 200594²	NO	paratype	LN875254	-	-	-	-	LN875258	Melanda et al., 2020
Blumenavia heroica	XAL E. Gándara 1455	holotype	holotype	MG817721	-	-		MH061930	MH061939	Melanda et al., 2020
Blumenavia heroica	XAL S.Chacon 5257a	paratype	paratype	MG817720	MG817731	-		MH061929	MH061938	Melanda et al., 2020
Blumenavia heroica	XAL D. Jarvio 778	NO	paratype	MG817722	-	-	-	-	-	Melanda et al., 2020
Blumenavia rhacodes	ICN 177266	NO	epitype	MG817719	MG817730	-	MH061923	MH061928	MH061937	Melanda et al., 2020
Blumenavia toribiotalpaensis	IBUG 456	paratype	paratype	MG817723	-	-	-	MH061931	MH061940	Melanda et al., 2020
Blumenavia toribiotalpaensis	BPI 870955	holotype	holotype	MG817724	MG817732		-	MH061932	MH061941	Melanda et al., 2020
Clathrus natalensis	UFRN-Fungos 2948	NO	holotype	MH107232	MH107235	-	MK035869	MK035870	-	Crous et al., 2018a
Gastrosporium gossypinum	TNS-F-79676	NO	holotype	MN954700	MN954696/ NG_070824	-	-	-	-	Kasuya et al., 2020
Lysurus sphaerocephalum	CORD (MLHC 442)	epitype	epitype	-	KY494903/ NG_064420	-	KY494878	KY494867	-	Caffot et al., 2018
Mutinus albotruncatus	UFRN-Fungos 2025	type	holotype	MF447826/ KT202281	KT183493	-	KT183490	-	-	Silva et al., 2015
Mutinus verrucosus	UFRN-Fungos 2026	type	holotype	MF447811	MF447809	-	-	-	-	Crous et al., 2017
Phallus aureolatus	ICN 176962	NO	holotype	MF372135	MF372127	-	-	-	-	Trierveiler-Pereira et al., 2017
Phallus calongei	AH31862³	NO	type	FJ785522	-	-	-	-	-	Moreno et al., 2009
Phallus denigricans	INPA-Fungos 272383	NO	holotype	MG678486	MG678455	-	MG678541	-	-	Cabral et al., 2019
Phallus dongsun*	GDGM 75402	NO	holotype	MN307397	MN264679	-	-	-	-	Li et al., 2020
Phallus fuscoechinovolvatus	GDGM 48589	holotype	holotype	MF039581	MF039585	-	-	-	-	Song et al., 2018
Phallus hadriani	OSC (KH 11092003-1; AFTOL-ID 683)	REF.	NO	DQ404385	AY885165/ NG_060067	AY771601/ NG_064896	-	DQ408114	DQ435792	NO
Phallus haitangensis	HKAS 88199	NO	paratype	KU705384	-	-	-	-	-	Li et al., 2016
Phallus haitangensis	HKAS 88193	holotype	holotype	KU705382	-	-	-	-	-	Li et al., 2016
Phallus indusiatus	INPA-Fungos 264931	NO	neotype	MG678550/ MG678551/ MG678552	MG678463	-	MG678550	-	-	Cabral et al., 2019
Phallus lutescens*	GDGM 72218	type	holotype	MN131079	MN131075	-	-	-	-	Li et al., 2020
Phallus mengsongensis	HKAS 78343	NO	holotype	KF052624	-	-	-	-	-	Li et al., 2014
Phallus mengsongensis	HKAS 78345	NO	paratype	KF052625	-	-	-	-	-	Li et al., 2014
Phallus mengsongensis	HKAS 78344	NO	paratype	KF052626	-	-	-	-	-	Li et al., 2014
Phallus mengsongensis	HKAS 78342	NO	paratype	KF052627	-	-	-	-	-	Li et al., 2014
Phallus purpurascens	UFRN-Fungos 2808	holotype	holotype	MG678487	MG678456	-	MG678542	-	-	Cabral et al., 2019
Phallus serrata	HKAS 78340	NO	holotype	KF052622	-	-	-	-	-	Li et al., 2014
Phallus serrata	HKAS 78341	NO	paratype	KF052623	-	-	-	-	-	Li et al., 2014
Phallus squamulosus	UFRN-Fungos 2806	holotype	holotype	MG678497	-	-	MG678547	-	-	Cabral et al., 2019
Phallus ultraduplicatus	HMAS 253050	holotype	holotype	KJ591584	KJ591586/NG_059514	-	-	-	-	Adamčík et al., 2015
Protubera beijingensis	ZRL 20171200 (HMAS 279558)	type	holotype	-	MG430511	-	MG430514	MG430517	-	Li et al., 2018
Restingomyces reticulatus**	UFRN-Fungos 1880	NO	holotype	LT009410	LT009408	-	LT009411	-	-	Sulzbacher et al., 2016
Trappea pinyonensis	AHF530	type	NO	-	DQ218597/ NG_064311		DQ218884	DQ219043	DQ219221	Hosaka et al., 2008
Xylophallus clavatus	INPA 264901	NO	holotype	KU871795	-	-	-	KU871723	KU871513	Crous et al., 2018b
Ref. = collections of reference. ¹As Clathraceae sp. GT-2015, SMDB 15270. ² As Clathraceae sp. GT-2015, SMDB 15270B. ³ In the article: Holotype: LAH, Herbarium No. ANK 1005; Isotype: AH 37768. *Individual retrieved as Phallus sp. ** Individual retrieved as Phallales sp.
References Adamčík, S., Cai, L., Chakraborty, D., Chen, X. H., Cotter, H. V. T., Dai, D. Q., et al. (2015). Fungal biodiversity profiles 1-10. Cryptogam. Mycol. 36, 121–166. doi:10.7872/crym/v36.iss2.2015.121. Cabral, T. S., Marinho, P., Goto, T. B., and Baseia, I. G. (2012). Abrachium, a new genus in the Clathraceae, and Itajahya reassessed. Mycotaxon 119, 419–429. doi:doi.org/10.5248/119.419. C…

## Sheet: SuplTable06
Name of individual deposited in GenBank	Voucher	ITS	LSU	TEF1	ATP6	Identification
Basidiomycota sp.	DOAP-2	MN834019	NO	NO	NO	Phallus sp.
Basidiomycota sp.	DOAP-1	MN834018	NO	NO	NO	Phallus sp.
Basidiomycota sp.	DOAP-3	MN834020	NO	NO	NO	Phallus sp.
Clathraceae sp.	SMDB 15270	LN875253	NO	LN875257	NO	Blumenavia crucis-hellenicae
Clathraceae sp.	SMDB 15270B	LN875254	NO	LN875258	NO	Blumenavia crucis-hellenicae
Phallaceae sp.	LAM 0063	NO	KY090871	NO	NO	Mutinus sp.
Phallaceae sp.	LAM 0177	NO	KY090959	NO	NO	Phallus sp.
Phallaceae sp.	OTU_339	MN957342	NO	NO	NO	Phallus sp.
Phallales sp.	F17_S0178	MF503285	MF503270	NO	NO	Ileodictyon sp.
Phallales sp.	UFRN:fungos 1890	LT009410	LT009408	NO	LT009411	Restingomyces reticulatus
Phallales sp.	UFRN:fungos 1889	NO	LT009409	NO	LT009412	Restingomyces reticulatus
Uncultured Agaricomycetes	83fcd00d62de115d0158ec6473426161	MH451557	NO	NO	NO	Phallus hadriani
Uncultured fungus	OTU 278	KX222040	NO	NO	NO	Clathraceae
Uncultured fungus	L049818C05	JX136586	NO	NO	NO	Gastrosporium sp.
Uncultured fungus	Isolate xj2018073006	MT260887	NO	NO	NO	Lysuraceae
Uncultured fungus	2152	KX194573	NO	NO	NO	Lysuraceae
Uncultured fungus	948	KX193369	NO	NO	NO	Phallales
Uncultured fungus	CMH156	KF800247	NO	NO	NO	Phallales
Uncultured fungus	1011	KX193432	NO	NO	NO	Phallus hadriani
Uncultured fungus	BogITS4_54	FJ197936	NO	NO	NO	Phallus impudicus
Uncultured fungus	L042881-122-061-G04	GQ999338	NO	NO	NO	Phallus impudicus
Uncultured fungus	1201-10	KM374377	NO	NO	NO	Phallus impudicus
Uncultured fungus	ITS2_226	JX915596	NO	NO	NO	Phallus impudicus
Uncultured fungus	FMOTU_2634	KU062393	NO	NO	NO	Phallus impudicus
Uncultured fungus	3991_197	MT265977	NO	NO	NO	Phallus impudicus
Uncultured fungus	3980_679	MN902853	NO	NO	NO	Phallus impudicus
Uncultured fungus	SC_B1_2_3_9	AB615481	NO	NO	NO	Phallus sp.
Uncultured fungus	Puerto_Rico_OTULB_4988	KT242680	NO	NO	NO	Phallus sp.
Uncultured fungus	3084	KX195505	NO	NO	NO	Phallus sp.
uncultured Phallaceae	OTU 1004	MK762190	NO	NO	NO	Phallus sp.
uncultured Phallaceae	OTU 1006	MK762191	NO	NO	NO	Phallus sp.
uncultured Phallaceae	OTU 619	MK762192	NO	NO	NO	Phallus sp.
Uncultured Pleosporales	isolate soil 6132	MF487331	NO	NO	NO	Phallus impudicus
Uncultured root-associated fungus	R11M5c29P	EU144409	NO	NO	NO	Lysuraceae
Uncultured root-associated fungus	R11M5c28P	EU144408	NO	NO	NO	Lysuraceae
Uncultured root-associated fungus	R11M5c54P	EU144437	NO	NO	NO	Lysuraceae
Uncultured root-associated fungus	R11M5c50P	EU144433	NO	NO	NO	Lysuraceae
Uncultured root-associated fungus	R11M5c24P	EU144404	NO	NO	NO	Lysuraceae
Uncultured root-associated fungus	R11M5c12P	EU144391	NO	NO	NO	Lysuraceae
Uncultured root-associated fungus	R11M5c51P	EU144434	NO	NO	NO	Lysuraceae
Uncultured root-associated fungus	R11M5c6P	EU144452	NO	NO	NO	Lysuraceae
